# Supplementary material for: Evaluating Variant Calling Tools for Non-Matched Next-Generation Sequencing Data
Source: Sci Rep. 2017 Feb 24;7:43169. doi: 10.1038/srep43169 (PMC5324109; doi:10.1038/srep43169)
Supplement: Supplementary Dataset 1 - Mutations [file srep43169-s2.csv]

True, because...	sample	chr	pos	ref	alt	Annotation	Nr_Ref	Nr_Alt	DP	VAF	GATK	Platypus	Varscan2	LoFreq	FreeBayes	SNVer	samtools	VarDict	called	ESP6500	1000G	Cosmic	Cosmic_location	Cosmic_occurence	dbSNP (SNPs)	dbSNP (SNVs)	Clinically_flagged_dbSNP	ExAC	ClinVar (clinical)	ClinVar (no impact)	Provean Prediction	Score	SIFT	Score	BQ_REF	BQ_ALT
Hotspot, expert, Cosmic, dbSNP, prediction, bq	UPN1_34	1	115258744	C	T	NON_SYNONYMOUS_CODING(MODERATE|MISSENSE|gGt/gAt|G13D|189|NRAS|protein_coding|CODING|ENST00000369535|2|1)	1599	561	2168	0,2587638376	1	1	1	1	1	1	1	1	8	NO	NO	COSM573	endometrium, haematopoietic_and_lymphoid_tissue, large_intestine, NS, skin, thyroid, upper_aerodigestive_tract	1, 217, 10, 278, 26, 1, 2	NO	rs121434596	YES	8,24E-006	NO	NO	Deleterious	-7.65	Damaging	0,025	35,2895559725	35,5454545455
Hotspot, expert, Cosmic, dbSNP, prediction, bq	UPN1_36	1	115258744	C	A	NON_SYNONYMOUS_CODING(MODERATE|MISSENSE|gGt/gTt|G13V|189|NRAS|protein_coding|CODING|ENST00000369535|2|1)	4882	65	4973	0,0130705811				1	1			1	3	NO	NO	COSM574	adrenal_gland, central_nervous_system, haematopoietic_and_lymphoid_tissue, large_intestine, skin, soft_tissue	1, 1, 48, 4, 18, 1	NO	rs121434596	YES	NO	NO	NO	Deleterious	-7.65	Damaging	0,025	35,7736583367	34,9384615385
Hotspot, expert, Cosmic, dbSNP, prediction, bq	UPN1_15	1	115258747	C	T	NON_SYNONYMOUS_CODING(MODERATE|MISSENSE|gGt/gAt|G12D|189|NRAS|protein_coding|CODING|ENST00000369535|2|1)	1807	37	1857	0,0199246096				1	1			1	3	0,0116	NO	COSM564	biliary_tract, central_nervous_system, endometrium, genital_tract, haematopoietic_and_lymphoid_tissue, kidney, large_intestine, lung, NS, ovary, pancreas, skin, soft_tissue, testis, thyroid, upper_aerodigestive_tract	4, 5, 4, 2, 381, 1, 60, 1, 570, 1, 1, 61, 2, 3, 2, 1	NO	rs121913237	YES	1,65E-005	NO	NO	Deleterious	-5.35	Damaging	0,011	34,8367459878	35,2162162162
Hotspot, expert, Cosmic, dbSNP, prediction, bq	UPN1_22	1	115258747	C	T	NON_SYNONYMOUS_CODING(MODERATE|MISSENSE|gGt/gAt|G12D|189|NRAS|protein_coding|CODING|ENST00000369535|2|1)	588	516	1109	0,4652840397	1	1	1	1	1	1	1	1	8	0,0116	NO	COSM564	biliary_tract, central_nervous_system, endometrium, genital_tract, haematopoietic_and_lymphoid_tissue, kidney, large_intestine, lung, NS, ovary, pancreas, skin, soft_tissue, testis, thyroid, upper_aerodigestive_tract	4, 5, 4, 2, 381, 1, 60, 1, 570, 1, 1, 61, 2, 3, 2, 1	NO	rs121913237	YES	1,65E-005	NO	NO	Deleterious	-5.35	Damaging	0,011	33,556122449	32,9050387597
Hotspot, expert, Cosmic, dbSNP, prediction, bq	UPN1_47	1	115258748	C	T	NON_SYNONYMOUS_CODING(MODERATE|MISSENSE|Ggt/Agt|G12S|189|NRAS|protein_coding|CODING|ENST00000369535|2|1)	2241	226	2481	0,0910923015	1	1		1	1	1		1	6	NO	NO	COSM563	haematopoietic_and_lymphoid_tissue, large_intestine, lung, ovary, prostate, skin, soft_tissue, upper_aerodigestive_tract	110, 6, 3, 1, 6, 13, 1, 21	NO	rs121913250	YES	NO	NO	NO	Deleterious	-4.44	Damaging	0,029	33,9294957608	34,4955752212
Hotspot, expert, Cosmic, prediction, bq	UPN1_02	2	25457242	C	T	NON_SYNONYMOUS_CODING(MODERATE|MISSENSE|cGc/cAc|R882H|912|DNMT3A|protein_coding|CODING|ENST00000264709|23|1)	919	515	1500	0,3433333333	1	1	1	1	1	1	1	1	8	0,0581	NO	COSM52944	breast, haematopoietic_and_lymphoid_tissue	1, 452	NO	rs147001633	NO	NA	NO	NO	Deleterious	-4.72	Damaging	0,002	35,042437432	35,1359223301
Hotspot, expert, Cosmic, prediction, bq	UPN1_09	2	25457242	C	T	NON_SYNONYMOUS_CODING(MODERATE|MISSENSE|cGc/cAc|R882H|912|DNMT3A|protein_coding|CODING|ENST00000264709|23|1)	1715	786	2620	0,3	1	1	1	1	1	1	1	1	8	0,0581	NO	COSM52944	breast, haematopoietic_and_lymphoid_tissue	1, 452	NO	rs147001633	NO	NA	NO	NO	Deleterious	-4.72	Damaging	0,002	35,3206997085	35,0877862595
Hotspot, expert, Cosmic, prediction, bq	UPN1_37	2	25457242	C	T	NON_SYNONYMOUS_CODING(MODERATE|MISSENSE|cGc/cAc|R882H|912|DNMT3A|protein_coding|CODING|ENST00000264709|23|1)	1128	320	1508	0,2122015915	1	1	1	1	1	1	1	1	8	0,0581	NO	COSM52944	breast, haematopoietic_and_lymphoid_tissue	1, 452	NO	rs147001633	NO	NA	NO	NO	Deleterious	-4.72	Damaging	0,002	35,2526595745	34,996875
Hotspot, expert, Cosmic, prediction, bq	UPN1_51	2	25457242	C	T	NON_SYNONYMOUS_CODING(MODERATE|MISSENSE|cGc/cAc|R882H|912|DNMT3A|protein_coding|CODING|ENST00000264709|23|1)	761	52	821	0,0633373934	1			1	1	1		1	5	0,0581	NO	COSM52944	breast, haematopoietic_and_lymphoid_tissue	1, 452	NO	rs147001633	NO	NA	NO	NO	Deleterious	-4.72	Damaging	0,002	35,9592641261	35,25
Hotspot, expert, Cosmic, prediction, bq	UPN1_26	2	25457243	G	A	NON_SYNONYMOUS_CODING(MODERATE|MISSENSE|Cgc/Tgc|R882C|912|DNMT3A|protein_coding|CODING|ENST00000264709|23|1)	1433	77	1510	0,0509933775				1	1	1		1	4	0,0465	NO	COSM53042	haematopoietic_and_lymphoid_tissue, prostate	191, 1	NO	rs377577594	NO	0,0003624	NO	NO	Deleterious	-7.55	Damaging	0	36,6385205862	35,7012987013
Hotspot, expert, Cosmic, prediction, bq	UPN1_28	2	25457243	G	A	NON_SYNONYMOUS_CODING(MODERATE|MISSENSE|Cgc/Tgc|R882C|912|DNMT3A|protein_coding|CODING|ENST00000264709|23|1)	83	50	133	0,3759398496	1	1	1	1	1	1	1	1	8	0,0465	NO	COSM53042	haematopoietic_and_lymphoid_tissue, prostate	191, 1	NO	rs377577594	NO	0,0003624	NO	NO	Deleterious	-7.55	Damaging	0	36,9879518072	36,7
Expert	UPN1_05	2	25458596	TA	T	FRAME_SHIFT(HIGH||tta/|L859|912|DNMT3A|protein_coding|CODING|ENST00000264709|22|1)	2271	586	2858	0,2050384885	1	1		1	1	1		1	6	NO	NO	NO	NA	NA	NO	NO	NO	NO	NO	NO	NA	NA	NA	NA	NA	NA
Expert, prediction, bq	UPN1_35	2	25458688	T	C	NON_SYNONYMOUS_CODING(MODERATE|MISSENSE|Aaa/Gaa|K829E|912|DNMT3A|protein_coding|CODING|ENST00000264709|22|1)	234	249	483	0,5155279503	1	1	1	1	1	1	1	1	8	NO	NO	NO	NA	NA	NO	NO	NO	NO	NO	NO	Deleterious	-3.52	Damaging	0,001	36,7820512821	36,6425702811
Expert, prediction, bq	UPN1_27	2	25462018	T	C	NON_SYNONYMOUS_CODING(MODERATE|MISSENSE|Aac/Gac|N797D|912|DNMT3A|protein_coding|CODING|ENST00000264709|20|1)	1750	85	1839	0,0462207722				1	1	1		1	4	NO	NO	NO	NA	NA	NO	NO	NO	NO	NO	NO	Deleterious	-4.74	Damaging	0,002	32,7417142857	33
Expert, prediction, bq	UPN1_31	2	25463299	A	C	NON_SYNONYMOUS_CODING(MODERATE|MISSENSE|Ttt/Gtt|F732V|912|DNMT3A|protein_coding|CODING|ENST00000264709|19|1)	726	412	1138	0,3620386643	1	1	1	1	1	1	1	1	8	NO	NO	NO	NA	NA	NO	NO	NO	NO	NO	NO	Deleterious	-6.87	Damaging	0,001	36,44077	35,95134
Expert, prediction, bq	UPN1_10	2	25464507	G	A	NON_SYNONYMOUS_CODING(MODERATE|MISSENSE|tCc/tTc|S669F|912|DNMT3A|protein_coding|CODING|ENST00000264709|17|1)	1031	859	1891	0,4542570069	1	1	1	1	1	1	1	1	8	NO	NO	NO	NO	O	NO	NO	NO	NO	NO	NO	Deleterious	-5.39	Damaging	0,006	33,9330746848	34,1979045402
Expert, Cosmic, prediction, bq	UPN1_45	2	25466799	C	T	NON_SYNONYMOUS_CODING(MODERATE|MISSENSE|cGg/cAg|R635Q|912|DNMT3A|protein_coding|CODING|ENST00000264709|16|1)	1036	982	2077	0,4727973038	1	1	1	1	1	1	1	1	8	NO	NO	COSM1583088	haematopoietic_and_lymphoid_tissue	1	NO	NO	NO	1,03E-005	NO	NO	Deleterious	-3.76	Damaging	0,017	36,5057915058	37,1018329939
Expert	UPN1_33	2	25467147	AATGGCTGC	A	FRAME_SHIFT(HIGH||gcagccatt/|AAI574|912|DNMT3A|protein_coding|CODING|ENST00000264709|15|1)	751	246	1000	0,246	1	1	1	1	1	1		1	7	NO	NO	NO	NO	O	NO	NO	NO	NO	NO	NO	NA	NA	NA	NA	NA	NA
Expert, Cosmic, prediction, bq	UPN1_29	2	25467449	C	A	NON_SYNONYMOUS_CODING(MODERATE|MISSENSE|Ggc/Tgc|G543C|912|DNMT3A|protein_coding|CODING|ENST00000264709|14|1)	509	254	765	0,3320261438	1	1	1	1	1	1	1	1	8	NO	NO	COSM87002	haematopoietic_and_lymphoid_tissue	13	NO	NO	NO	3,30E-005	NO	NO	Deleterious	-8.42	Damaging	0	33,9273084479	35,4212598425
Expert, prediction, bq	UPN1_33	2	25467482	C	T	NON_SYNONYMOUS_CODING(MODERATE|MISSENSE|Ggc/Agc|G532S|912|DNMT3A|protein_coding|CODING|ENST00000264709|14|1)	1833	116	1952	0,0594262295				1	1	1		1	4	NO	NO	NO	NO	O	NO	NO	NO	NO	NO	NO	Deleterious	-5.55	Damaging	0,041	34,9410801964	35,3793103448
Expert, prediction, bq	UPN1_24	2	25468186	C	G	NON_SYNONYMOUS_CODING(MODERATE|MISSENSE|tGt/tCt|C497S|912|DNMT3A|protein_coding|CODING|ENST00000264709|13|1)	286	94	380	0,2473684211	1	1	1	1	1	1	1	1	8	NO	NO	NO	NA	NA	NO	NO	NO	NO	NO	NO	Deleterious	-8.79	Damaging	0,001	34,4440559441	34,2872340426
Expert, effect, bq	UPN1_35	2	25469624	T	A	STOP_GAINED(HIGH|NONSENSE|Aag/Tag|K382*|912|DNMT3A|protein_coding|CODING|ENST00000264709|10|1)	570	423	1004	0,421314741	1	1	1	1	1	1	1	1	8	NO	NO	NO	NA	NA	NO	NO	NO	NO	NO	NO	NA	NA	NA	NA	33,2263157895	30,9479905437
Expert	UPN1_04	2	25471000	GCG	GG	FRAME_SHIFT(HIGH||gca/|A254|912|DNMT3A|protein_coding|CODING|ENST00000264709|7|1)	1734	1073	2816	0,3810369318	1	1	1	1	1	1		1	7	NO	NO	NO	NO	O	NO	NO	NO	NO	NO	NO	NA	NA	NA	NA	NA	NA
Hotspot, expert, Cosmic, bq	UPN1_46	2	198266611	C	T	NON_SYNONYMOUS_CODING(MODERATE|MISSENSE|gGt/gAt|G742D|1304|SF3B1|protein_coding|CODING|ENST00000335508|16|1)	69	44	113	0,389380531	1	1	1	1	1		1	1	7	NO	NO	COSM145923	haematopoietic_and_lymphoid_tissue, kidney, lung	43, 1, 1	NO	NO	NO	1,65E-005	NO	NO	Deleterious	-4.28	Tolerated	0,074	40,1014492754	39,4772727273
Hotspot, expert, Cosmic, prediction, bq	UPN1_25	2	198266834	T	C	NON_SYNONYMOUS_CODING(MODERATE|MISSENSE|Aaa/Gaa|K700E|1304|SF3B1|protein_coding|CODING|ENST00000335508|15|1)	1000	503	1507	0,3337757133	1	1	1	1	1	1	1	1	8	NO	0	COSM84677	breast, central_nervous_system, eye, haematopoietic_and_lymphoid_tissue, kidney, NS, oesophagus, pancreas, prostate	14, 2, 1, 395, 1, 515, 1, 13, 4	NO	NO	NO	0,0002306	NO	NO	Deleterious	-3.91	Damaging	0,004	39,229	39,8310139165
Hotspot, expert, Cosmic, prediction, bq	UPN1_26	2	198266834	T	C	NON_SYNONYMOUS_CODING(MODERATE|MISSENSE|Aaa/Gaa|K700E|1304|SF3B1|protein_coding|CODING|ENST00000335508|15|1)	2857	116	2977	0,0389654014				1	1			1	3	NO	0	COSM84677	breast, central_nervous_system, eye, haematopoietic_and_lymphoid_tissue, kidney, NS, oesophagus, pancreas, prostate	14, 2, 1, 395, 1, 515, 1, 13, 4	NO	NO	NO	0,0002306	NO	NO	Deleterious	-3.91	Damaging	0,004	39,214560728	39,1293103448
Hotspot, expert, Cosmic, prediction, bq	UPN1_28	2	198266834	T	C	NON_SYNONYMOUS_CODING(MODERATE|MISSENSE|Aaa/Gaa|K700E|1304|SF3B1|protein_coding|CODING|ENST00000335508|15|1)	158	83	241	0,3443983402	1	1	1	1	1	1	1	1	8	NO	0	COSM84677	breast, central_nervous_system, eye, haematopoietic_and_lymphoid_tissue, kidney, NS, oesophagus, pancreas, prostate	14, 2, 1, 395, 1, 515, 1, 13, 4	NO	NO	NO	0,0002306	NO	NO	Deleterious	-3.91	Damaging	0,004	38,3670886076	40,0602409639
Hotspot, expert, Cosmic, prediction, bq	UPN1_30	2	198266834	T	C	NON_SYNONYMOUS_CODING(MODERATE|MISSENSE|Aaa/Gaa|K700E|1304|SF3B1|protein_coding|CODING|ENST00000335508|15|1)	1342	845	2189	0,3860210142	1	1	1	1	1	1	1	1	8	NO	0	COSM84677	breast, central_nervous_system, eye, haematopoietic_and_lymphoid_tissue, kidney, NS, oesophagus, pancreas, prostate	14, 2, 1, 395, 1, 515, 1, 13, 4	NO	NO	NO	0,0002306	NO	NO	Deleterious	-3.91	Damaging	0,004	39,2950819672	39,6887573964
Hotspot, expert, Cosmic, prediction, bq	UPN1_37	2	198266834	T	C	NON_SYNONYMOUS_CODING(MODERATE|MISSENSE|Aaa/Gaa|K700E|1304|SF3B1|protein_coding|CODING|ENST00000335508|15|1)	2033	682	2717	0,2510121457	1	1	1	1	1	1	1	1	8	NO	0	COSM84677	breast, central_nervous_system, eye, haematopoietic_and_lymphoid_tissue, kidney, NS, oesophagus, pancreas, prostate	14, 2, 1, 395, 1, 515, 1, 13, 4	NO	NO	NO	0,0002306	NO	NO	Deleterious	-3.91	Damaging	0,004	39,2715199213	39,5102639296
Hotspot, expert, Cosmic, prediction, bq	UPN1_38	2	198266834	T	C	NON_SYNONYMOUS_CODING(MODERATE|MISSENSE|Aaa/Gaa|K700E|1304|SF3B1|protein_coding|CODING|ENST00000335508|15|1)	1032	899	1934	0,4648397104	1	1	1	1	1	1	1	1	8	NO	0	COSM84677	breast, central_nervous_system, eye, haematopoietic_and_lymphoid_tissue, kidney, NS, oesophagus, pancreas, prostate	14, 2, 1, 395, 1, 515, 1, 13, 4	NO	NO	NO	0,0002306	NO	NO	Deleterious	-3.91	Damaging	0,004	39,1656976744	39,7096774194
Hotspot, expert, Cosmic, prediction, bq	UPN1_29	2	198267361	T	G	NON_SYNONYMOUS_CODING(MODERATE|MISSENSE|Aag/Cag|K666Q|1304|SF3B1|protein_coding|CODING|ENST00000335508|14|1)	28	22	50	0,44	1	1	1	1	1		1	1	7	NO	NO	COSM132950	breast, haematopoietic_and_lymphoid_tissue	1, 6	NO	NO	NO	1,65E-005	NO	NO	Deleterious	-3.91	Damaging	0,001	35,6071428571	35,6363636364
Hotspot, expert, Cosmic, prediction, bq	UPN1_33	2	198267371	G	T	NON_SYNONYMOUS_CODING(MODERATE|MISSENSE|caC/caA|H662Q|1304|SF3B1|protein_coding|CODING|ENST00000335508|14|1)	129	64	193	0,3316062176	1	1	1	1	1		1	1	7	NO	NO	COSM130416	haematopoietic_and_lymphoid_tissue	17	NO	NO	NO	NA	NO	NO	Deleterious	-7.78	Damaging	0,008	36,6976744186	36,40625
Hotspot, expert, Cosmic, prediction, bq	UPN1_40	2	198267371	G	T	NON_SYNONYMOUS_CODING(MODERATE|MISSENSE|caC/caA|H662Q|1304|SF3B1|protein_coding|CODING|ENST00000335508|14|1)	174	73	248	0,2943548387	1	1	1	1	1		1	1	7	NO	NO	COSM130416	haematopoietic_and_lymphoid_tissue	17	NO	NO	NO	NA	NO	NO	Deleterious	-7.78	Damaging	0,008	37,3563218391	37,5342465753
Hotspot, expert, Cosmic, prediction, bq	UPN1_45	2	198267371	G	C	NON_SYNONYMOUS_CODING(MODERATE|MISSENSE|caC/caG|H662Q|1304|SF3B1|protein_coding|CODING|ENST00000335508|14|1)	127	78	206	0,3786407767	1	1	1	1	1		1	1	7	NO	NO	COSM110692	haematopoietic_and_lymphoid_tissue, NS, prostate	30, 35, 1	NO	NO	NO	NA	NO	NO	Deleterious	-7.78	Damaging	0,008	37,2755905512	36,4102564103
Hotspot, expert, Cosmic, prediction, bq	UPN1_31	2	198267483	C	A	NON_SYNONYMOUS_CODING(MODERATE|MISSENSE|cGt/cTt|R625L|1304|SF3B1|protein_coding|CODING|ENST00000335508|14|1)	404	188	592	0,3175675676	1	1	1	1	1		1	1	7	NO	NO	COSM110695	eye, haematopoietic_and_lymphoid_tissue, salivary_gland, skin	1, 19, 2, 1	NO	NO	NO	NO	NO	NO	Deleterious	-6.73	Damaging	0	38,1683168317	39,3085106383
Hotspot, expert, Cosmic, prediction, bq	UPN1_35	2	198267484	G	C	NON_SYNONYMOUS_CODING(MODERATE|MISSENSE|Cgt/Ggt|R625G|1304|SF3B1|protein_coding|CODING|ENST00000335508|14|1)	264	229	493	0,4645030426	1	1	1	1	1		1	1	7	NO	NO	COSM1169490	eye, haematopoietic_and_lymphoid_tissue	1, 2	NO	NO	NO	NO	NO	NO	Deleterious	-7.67	Damaging	0	37,2424242424	36,0480349345
Hotspot, expert, Cosmic, prediction, bq	UPN1_49	2	198267484	G	A	NON_SYNONYMOUS_CODING(MODERATE|MISSENSE|Cgt/Tgt|R625C|1304|SF3B1|protein_coding|CODING|ENST00000335508|14|1)	227	147	374	0,3930481283	1	1	1	1	1		1	1	7	NO	NO	COSM110696	eye, haematopoietic_and_lymphoid_tissue, pancreas, salivary_gland, skin, urinary_tract	12, 11, 2, 1, 3, 1	NO	NO	NO	1,65E-005	NO	NO	Deleterious	-7.67	Damaging	0	37,5110132159	38,1972789116
Expert, bq	UPN1_26	4	106156306	C	T	STOP_GAINED(HIGH|NONSENSE|Caa/Taa|Q403*|2002|TET2|protein_coding|CODING|ENST00000380013|3|1)	1702	1203	2909	0,4135441733	1	1	1	1	1	1	1	1	8	NO	NO	NO	NO	O	NO	NO	NO	NO	NO	NO	NA	NA	NA	NA	37,9224441833	37,719035744
Expert, Cosmic, bq	UPN1_49	4	106156729	C	T	STOP_GAINED(HIGH|NONSENSE|Cga/Tga|R544*|2002|TET2|protein_coding|CODING|ENST00000380013|3|1)	1520	854	2379	0,358974359	1	1	1	1	1	1	1	1	8	NO	NO	COSM41850, COSM1594211	endometrium, haematopoietic_and_lymphoid_tissue, large_intestine	2, 19, 3	NO	NO	NO	NO	NO	NO	NA	NA	NA	NA	34,0532894737	34,8114754098
Expert	UPN1_17	4	106157519	AG	A	FRAME_SHIFT(HIGH||gag/|E807|2002|TET2|protein_coding|CODING|ENST00000380013|3|1)	597	97	696	0,1393678161	1	1		1	1	1			5	NO	NO	NO	NA	NA	NO	NO	NO	NO	NO	NO	NA	NA	NA	NA	NA	NA
Expert	UPN1_46	4	106158028	A	ATT	FRAME_SHIFT(HIGH||atg/aTTtg|M977I?|2002|TET2|protein_coding|CODING|ENST00000380013|3|1)	699	312	1014	0,3076923077	1	1	1	1	1	1		1	7	NO	NO	NO	NO	O	NO	NO	NO	NO	NO	NO	NA	NA	NA	NA	NA	NA
Expert, Cosmic, bq	UPN1_47	4	106164778	C	T	STOP_GAINED(HIGH|NONSENSE|Cga/Tga|R1216*|2002|TET2|protein_coding|CODING|ENST00000380013|6|1)	262	116	378	0,3068783069	1	1	1	1	1		1	1	7	NO	NO	COSM42029	haematopoietic_and_lymphoid_tissue	10	NO	NO	NO	NO	NO	NO	NA	NA	NA	NA	36,2786259542	36,8362068966
Expert, prediction, bq	UPN1_29	4	106164787	C	T	NON_SYNONYMOUS_CODING(MODERATE|MISSENSE|Cac/Tac|H1219Y|2002|TET2|protein_coding|CODING|ENST00000380013|6|1)	210	157	368	0,4266304348	1	1			1		1	1	5	NO	NO	NO	NO	O	NO	NO	NO	NO	NO	NO	Deleterious	-5.76	Damaging	0	31,9333333333	38,3566878981
Expert, Cosmic, bq	UPN1_17	4	106164831	G	A	STOP_GAINED(HIGH|NONSENSE|tgG/tgA|W1233*|2002|TET2|protein_coding|CODING|ENST00000380013|6|1)	794	302	1096	0,2755474453	1	1	1	1	1	1	1	1	8	NO	NO	COSM211667	haematopoietic_and_lymphoid_tissue	1	NO	NO	NO	NO	NO	NO	NA	NA	NA	NA	38,4068010076	37,6688741722
Expert, prediction, bq	UPN1_38	4	106180791	T	G	NON_SYNONYMOUS_CODING(MODERATE|MISSENSE|tgT/tgG|C1273W|2002|TET2|protein_coding|CODING|ENST00000380013|7|1)	386	347	733	0,4733969986	1	1	1	1	1		1	1	7	NO	NO	NO	NO	O	NO	NO	NO	NO	NO	NO	Deleterious	-9.77	Damaging	1	38,6347150259	38,9510086455
Expert, prediction, bq	UPN1_46	4	106180881	C	G	NON_SYNONYMOUS_CODING(MODERATE|MISSENSE|agC/agG|S1303R|2002|TET2|protein_coding|CODING|ENST00000380013|7|1)	582	306	889	0,3442069741	1	1	1	1	1		1	1	7	NO	NO	NO	NA	NA	NO	NO	NO	NO	NO	NO	Deleterious	-4.47	Damaging	0	38,8350515464	37,5653594771
Expert, Cosmic, prediction, bq	UPN1_30	4	106182926	T	A	NON_SYNONYMOUS_CODING(MODERATE|MISSENSE|cTg/cAg|L1322Q|2002|TET2|protein_coding|CODING|ENST00000380013|8|1)	242	156	399	0,3909774436	1	1	1	1	1	1	1	1	8	NO	NO	COSM211728	haematopoietic_and_lymphoid_tissue	5	NO	NO	NO	4,05E-005	NO	NO	Deleterious	-5.66	Damaging	0	39,6033057851	39,8397435897
Expert, prediction, bq	UPN1_26	4	106190848	G	T	NON_SYNONYMOUS_CODING(MODERATE|MISSENSE|Gac/Tac|D1376Y|2002|TET2|protein_coding|CODING|ENST00000380013|9|1)	151	67	218	0,3073394495		1	1	1	1	1	1	1	7	NO	NO	NO	NA	NA	NO	NO	NO	NO	NO	NO	Deleterious	-8.66	Damaging	0	38,5033112583	37,5074626866
Expert	UPN1_51	4	106193971	AG	A	FRAME_SHIFT(HIGH||aag/|K1478|2002|TET2|protein_coding|CODING|ENST00000380013|10|1)	1095	66	1163	0,056749785				1	1			1	3	NO	NO	NO	NO	O	NO	NO	NO	NO	NO	NO	NA	NA	NA	NA	NA	NA
Expert, bq	UPN1_25	4	106196300	C	T	STOP_GAINED(HIGH|NONSENSE|Cag/Tag|Q1545*|2002|TET2|protein_coding|CODING|ENST00000380013|11|1)	270	127	399	0,3182957393	1	1	1	1	1	1	1	1	8	NO	NO	NO	NA	NA	NO	NO	NO	NO	NO	NO	NA	NA	NA	NA	34,962962963	33,0708661417
Expert, Cosmic, bq	UPN1_47	4	106196306	C	T	STOP_GAINED(HIGH|NONSENSE|Cag/Tag|Q1547*|2002|TET2|protein_coding|CODING|ENST00000380013|11|1)	671	546	1221	0,4471744472	1	1	1	1	1	1	1	1	8	NO	NO	COSM1166667	haematopoietic_and_lymphoid_tissue	1	NO	NO	NO	NO	NO	NO	NA	NA	NA	NA	32,10613	33,62362
Expert, bq	UPN1_38	4	106197104	C	T	STOP_GAINED(HIGH|NONSENSE|Caa/Taa|Q1813*|2002|TET2|protein_coding|CODING|ENST00000380013|11|1)	613	129	743	0,1736204576	1	1			1				3	NO	NO	NO	NO	O	NO	NO	NO	NO	NO	NO	NA	NA	NA	NA	36,0505709625	39,3565891473
Expert, Cosmic, prediction, bq	UPN1_45	4	106197378	A	G	NON_SYNONYMOUS_CODING(MODERATE|MISSENSE|cAt/cGt|H1904R|2002|TET2|protein_coding|CODING|ENST00000380013|11|1)	1776	1439	3218	0,4471721566	1	1	1	1	1	1	1	1	8	NO	NO	COSM211751	haematopoietic_and_lymphoid_tissue	6	NO	NO	NO	NO	NO	NO	Deleterious	-7.24	Damaging	0,001	35,1154279279	34,2751911049
Expert	UPN1_26	7	148506215	T	TA	FRAME_SHIFT(HIGH||ggt/ggtT|G714G?|751|EZH2|protein_coding|CODING|ENST00000320356|19|1)	229	977	1208	0,8087748344	1	1	1	1	1	1		1	7	NO	NO	NO	NA	NA	NO	NO	NO	NO	NO	NO	NA	NA	NA	NA	NA	NA
Expert, prediction, bq	UPN1_47	7	148507488	C	G	NON_SYNONYMOUS_CODING(MODERATE|MISSENSE|Gct/Cct|A656P|751|EZH2|protein_coding|CODING|ENST00000320356|17|1)	18	563	586	0,9607508532	1	1	1	1	1	1	1	1	8	NO	NO	NO	NA	NA	NO	NO	NO	NO	NO	NO	Deleterious	-4.55	Damaging	0,001	33,1666666667	36,4547069272
Expert	UPN1_34	7	148513842	CT	C	FRAME_SHIFT(HIGH||agc/|S480|751|EZH2|protein_coding|CODING|ENST00000320356|12|1)	615	267	882	0,3015873016	1	1	1	1	1	1		1	7	NO	NO	NO	NO	O	NO	NO	NO	NO	NO	NO	NA	NA	NA	NA	NA	NA
Expert, Cosmic, bq	UPN1_34	7	148523591	G	A	STOP_GAINED(HIGH|NONSENSE|Cga/Tga|R288*|751|EZH2|protein_coding|CODING|ENST00000320356|8|1)	1840	811	2654	0,3055764883	1	1	1	1	1	1	1	1	8	NO	NO	COSM1000721	haematopoietic_and_lymphoid_tissue	2	NO	NO	NO	NO	NO	NO	NA	NA	NA	NA	36,8619565217	35,7065351418
Hotspot, expert, Cosmic, dbSNP, prediction, bq	UPN1_02	9	5073770	G	T	NON_SYNONYMOUS_CODING(MODERATE|MISSENSE|Gtc/Ttc|V617F|1132|JAK2|protein_coding|CODING|ENST00000381652|14|1)	2476	68	2547	0,0266980762				1	1	1		1	4	0,0233	NO	COSM12600	central_nervous_system, haematopoietic_and_lymphoid_tissue, lung	1, 37620, 3	NO	rs77375493	YES	0,0006919	NO	NO	Deleterious	-3.86	Damaging	0,002	37,9822294023	38,6029411765
Hotspot, expert, Cosmic, dbSNP, prediction, bq	UPN1_10	9	5073770	G	T	NON_SYNONYMOUS_CODING(MODERATE|MISSENSE|Gtc/Ttc|V617F|1132|JAK2|protein_coding|CODING|ENST00000381652|14|1)	851	2006	2862	0,7009084556	1	1	1	1	1	1	1	1	8	0,0233	NO	COSM12600	central_nervous_system, haematopoietic_and_lymphoid_tissue, lung	1, 37620, 3	NO	rs77375493	YES	0,0006919	NO	NO	Deleterious	-3.86	Damaging	0,002	38,5158636898	38,8793619143
Hotspot, expert, Cosmic, dbSNP, prediction, bq	UPN1_24	9	5073770	G	T	NON_SYNONYMOUS_CODING(MODERATE|MISSENSE|Gtc/Ttc|V617F|1132|JAK2|protein_coding|CODING|ENST00000381652|14|1)	2780	87	2871	0,0303030303				1	1	1		1	4	0,0233	NO	COSM12600	central_nervous_system, haematopoietic_and_lymphoid_tissue, lung	1, 37620, 3	NO	rs77375493	YES	0,0006919	NO	NO	Deleterious	-3.86	Damaging	0,002	37,718705036	36,5172413793
Hotspot, expert, Cosmic, dbSNP, prediction, bq	UPN1_30	9	5073770	G	T	NON_SYNONYMOUS_CODING(MODERATE|MISSENSE|Gtc/Ttc|V617F|1132|JAK2|protein_coding|CODING|ENST00000381652|14|1)	2333	60	2395	0,0250521921				1	1	1		1	4	0,0233	NO	COSM12600	central_nervous_system, haematopoietic_and_lymphoid_tissue, lung	1, 37620, 3	NO	rs77375493	YES	0,0006919	NO	NO	Deleterious	-3.86	Damaging	0,002	38,0561508787	39,1166666667
Hotspot, expert, Cosmic, dbSNP, prediction, bq	UPN1_33	9	5073770	G	T	NON_SYNONYMOUS_CODING(MODERATE|MISSENSE|Gtc/Ttc|V617F|1132|JAK2|protein_coding|CODING|ENST00000381652|14|1)	2067	93	2160	0,0430555556				1	1	1		1	4	0,0233	NO	COSM12600	central_nervous_system, haematopoietic_and_lymphoid_tissue, lung	1, 37620, 3	NO	rs77375493	YES	0,0006919	NO	NO	Deleterious	-3.86	Damaging	0,002	37,4112239961	37,7096774194
Expert	UPN1_22	12	11992146	T	TTCCTAAC	FRAME_SHIFT(HIGH||tta/ttTCCTAACa|L79FPN?|452|ETV6|protein_coding|CODING|ENST00000396373|3|1)	616	216	833	0,2593037215	1	1		1	1	1		1	6	NO	NO	NO	NA	NA	NO	NO	NO	NO	NO	NO	NA	NA	NA	NA	NA	NA
Expert, Cosmic, prediction, bq	UPN1_15	12	12037499	C	T	NON_SYNONYMOUS_CODING(MODERATE|MISSENSE|gCt/gTt|A377V|452|ETV6|protein_coding|CODING|ENST00000396373|6|1)	422	164	587	0,2793867121	1	1	1	1	1	1	1	1	8	NO	NO	COSM4384671	haematopoietic_and_lymphoid_tissue	1	NO	NO	NO	NO	NO	NO	Deleterious	-3.21	Damaging	0	35,9454976303	35,6524390244
Hotspot, expert, Cosmic, dbSNP, prediction, bq	UPN1_02	15	90631934	C	T	NON_SYNONYMOUS_CODING(MODERATE|MISSENSE|cGg/cAg|R140Q|452|IDH2|protein_coding|CODING|ENST00000330062|4|1)	1494	992	2489	0,398553636	1	1	1	1	1	1	1	1	8	NO	NO	COSM41590	haematopoietic_and_lymphoid_tissue	489	NO	rs121913502	YES	0,0001071	NO	NO	Deleterious	-3.81	Damaging	0	38,6686746988	38,6290322581
Hotspot, expert, Cosmic, dbSNP, prediction, bq	UPN1_09	15	90631934	C	T	NON_SYNONYMOUS_CODING(MODERATE|MISSENSE|cGg/cAg|R140Q|452|IDH2|protein_coding|CODING|ENST00000330062|4|1)	4296	142	4445	0,0319460067				1	1	1		1	4	NO	NO	COSM41590	haematopoietic_and_lymphoid_tissue	489	NO	rs121913502	YES	0,0001071	NO	NO	Deleterious	-3.81	Damaging	0	38,8507914339	38,7676056338
Hotspot, expert, Cosmic, dbSNP, prediction, bq	UPN1_21	15	90631934	C	T	NON_SYNONYMOUS_CODING(MODERATE|MISSENSE|cGg/cAg|R140Q|452|IDH2|protein_coding|CODING|ENST00000330062|4|1)	1705	1268	2980	0,4255033557	1	1	1	1	1	1	1	1	8	NO	NO	COSM41590	haematopoietic_and_lymphoid_tissue	489	NO	rs121913502	YES	0,0001071	NO	NO	Deleterious	-3.81	Damaging	0	38,6979472141	38,4392744479
Hotspot, expert, Cosmic, dbSNP, prediction, bq	UPN1_23	15	90631934	C	T	NON_SYNONYMOUS_CODING(MODERATE|MISSENSE|cGg/cAg|R140Q|452|IDH2|protein_coding|CODING|ENST00000330062|4|1)	984	780	1765	0,4419263456	1	1	1	1	1	1	1	1	8	NO	NO	COSM41590	haematopoietic_and_lymphoid_tissue	489	NO	rs121913502	YES	0,0001071	NO	NO	Deleterious	-3.81	Damaging	0	38,8506097561	38,4435897436
Hotspot, expert, Cosmic, dbSNP, prediction, bq	UPN1_24	15	90631934	C	T	NON_SYNONYMOUS_CODING(MODERATE|MISSENSE|cGg/cAg|R140Q|452|IDH2|protein_coding|CODING|ENST00000330062|4|1)	1863	241	2105	0,1144893112	1	1		1	1	1		1	6	NO	NO	COSM41590	haematopoietic_and_lymphoid_tissue	489	NO	rs121913502	YES	0,0001071	NO	NO	Deleterious	-3.81	Damaging	0	38,9006977992	38,5186721992
Hotspot, expert, Cosmic, dbSNP, prediction, bq	UPN1_30	15	90631934	C	T	NON_SYNONYMOUS_CODING(MODERATE|MISSENSE|cGg/cAg|R140Q|452|IDH2|protein_coding|CODING|ENST00000330062|4|1)	2015	88	2107	0,0417655434				1	1	1		1	4	NO	NO	COSM41590	haematopoietic_and_lymphoid_tissue	489	NO	rs121913502	YES	0,0001071	NO	NO	Deleterious	-3.81	Damaging	0	39,2258064516	38,8295454545
Expert, Cosmic, prediction, bq	UPN1_11	17	7577090	C	G	NON_SYNONYMOUS_CODING(MODERATE|MISSENSE|cGc/cCc|R283P|393|TP53|protein_coding|CODING|ENST00000269305|8|1)	547	439	987	0,4447821682	1	1	1	1	1	1	1	1	8	NO	NO	COSM1646817, COSM4271752, COSM10743, COSM99941	lung, breast, central_nervous_system, liver, oesophagus, pancreas, upper_aerodigestive_tract, urinary_tract	13, 2, 1, 2, 1, 1, 5, 3	NO	NO	NO	NO	NO	NO	Deleterious	-3.81	Damaging	0	32,6855575868	31,1753986333
Expert, Cosmic, dbSNP, prediction, bq	UPN1_29	17	7577094	G	A	NON_SYNONYMOUS_CODING(MODERATE|MISSENSE|Cgg/Tgg|R282W|393|TP53|protein_coding|CODING|ENST00000269305|8|1)	178	344	522	0,6590038314	1	1	1	1	1	1	1	1	8	0,0233	NO	COSM3378339, COSM99925, COSM10704, COSM1636702	biliary_tract, bone, breast, central_nervous_system, endometrium, large_intestine, liver, lung, oesophagus, ovary, pancreas, prostate, skin, stomach, upper_aerodigestive_tract, haematopoietic_and_lymphoid_tissue, peritoneum, salivary_gland, thymus, thyroid, urinary_tract, vulva	9, 5, 36, 79, 8, 259, 16, 31, 110, 28, 101, 9, 18, 70, 77, 9, 2, 1, 1, 2, 12, 5	NO	rs28934574	YES	1,65E-005	NO	NO	Deleterious	-7.65	Damaging	0,002	32,6348314607	32,6831395349
Expert, Cosmic, prediction, bq	UPN1_43	17	7577108	C	T	NON_SYNONYMOUS_CODING(MODERATE|MISSENSE|tGt/tAt|C277Y|393|TP53|protein_coding|CODING|ENST00000269305|8|1)	892	735	1629	0,4511970534	1	1	1	1	1	1	1	1	8	NO	NO	COSM43737	bone, breast, haematopoietic_and_lymphoid_tissue, large_intestine, liver, oesophagus, peritoneum, skin, stomach, urinary_tract	2, 1, 2, 1, 1, 2, 1, 1, 2, 2	NO	NO	NO	NA	NO	NO	Deleterious	-10.53	Damaging	0	34,8239910314	35,0979591837
Expert, Cosmic, dbSNP, prediction, bq	UPN1_54	17	7577120	C	T	NON_SYNONYMOUS_CODING(MODERATE|MISSENSE|cGt/cAt|R273H|393|TP53|protein_coding|CODING|ENST00000269305|8|1)	815	26	843	0,0308422301				1	1	1		1	4	NO	0,001	COSM3356963, COSM99729, COSM1645335, COSM10660	biliary_tract, bone, breast, central_nervous_system, endometrium, haematopoietic_and_lymphoid_tissue, large_intestine, liver, lung, oesophagus, ovary, pancreas, prostate, soft_tissue, stomach, thymus, upper_aerodigestive_tract, urinary_tract, cervix, fallopian_tube, genital_tract, penis, skin, vulva	10, 8, 127, 112, 25, 44, 316, 10, 191, 72, 85, 93, 4, 5, 54, 5, 58, 27, 1, 1, 2, 4, 8, 3	NO	rs28934576	YES	NA	NO	NO	Deleterious	-4.78	Damaging	0,007	35,3791411043	36,4230769231
Expert, Cosmic, prediction, bq	UPN1_18	17	7577141	C	A	NON_SYNONYMOUS_CODING(MODERATE|MISSENSE|gGa/gTa|G266V|393|TP53|protein_coding|CODING|ENST00000269305|8|1)	57	1382	1468	0,9414168937	1	1	1	1	1	1	1	1	8	NO	NO	COSM1646803, COSM99952, COSM3388173, COSM10958	central_nervous_system, endometrium, large_intestine, liver, lung, pancreas, haematopoietic_and_lymphoid_tissue, upper_aerodigestive_tract, breast, kidney, oesophagus, ovary	7, 4, 17, 18, 22, 13, 6, 4, 1, 1, 3, 4	NO	NO	NO	NO	NO	NO	Deleterious	-8.52	Damaging	0	35,5789473684	34,1736613603
Expert, Cosmic, prediction, bq	UPN1_20	17	7577507	T	G	NON_SYNONYMOUS_CODING(MODERATE|MISSENSE|gaA/gaC|E258D|393|TP53|protein_coding|CODING|ENST00000269305|7|1)	476	1362	1840	0,7402173913	1	1	1	1	1	1	1	1	8	NO	NO	COSM46410	lung, urinary_tract	1, 2	NO	NO	NO	NO	NO	NO	Deleterious	-2.91	Damaging	0,001	37,9768907563	37,516886931
Expert, Cosmic, prediction, bq	UPN1_06	17	7577520	A	C	NON_SYNONYMOUS_CODING(MODERATE|MISSENSE|aTc/aGc|I254S|393|TP53|protein_coding|CODING|ENST00000269305|7|1)	472	1887	2362	0,7988992379	1	1	1	1	1	1	1	1	8	NO	NO	COSM2744574, COSM1230107, COSM45035, COSM1230106, COSM3403259	central_nervous_system, lung, large_intestine, endometrium, haematopoietic_and_lymphoid_tissue, oesophagus	6, 5, 3, 1, 3, 1	NO	NO	NO	NO	NO	NO	Deleterious	-5.88	Damaging	0	36,9343220339	38,6528881823
Expert, Cosmic, prediction, bq	UPN1_19	17	7577559	G	T	NON_SYNONYMOUS_CODING(MODERATE|MISSENSE|tCc/tAc|S241Y|393|TP53|protein_coding|CODING|ENST00000269305|7|1)	207	752	961	0,7825182102	1	1	1	1	1	1	1	1	8	NO	NO	COSM2744620, COSM3712577, COSM1230111, COSM1230110, COSM10935	biliary_tract, central_nervous_system, kidney, upper_aerodigestive_tract, large_intestine, breast, haematopoietic_and_lymphoid_tissue, oesophagus, ovary, stomach, urinary_tract, vulva	15, 10, 5, 10, 4, 1, 1, 1, 1, 1, 5, 1	NO	NO	NO	NO	NO	NO	Deleterious	-5.86	Damaging	0	39,1739130435	38,9986702128
Expert, Cosmic, prediction, bq	UPN1_45	17	7577569	A	G	NON_SYNONYMOUS_CODING(MODERATE|MISSENSE|Tgt/Cgt|C238R|393|TP53|protein_coding|CODING|ENST00000269305|7|1)	2544	237	2788	0,0850071736	1	1		1	1	1		1	6	NO	NO	COSM3937608, COSM3937609, COSM1386628, COSM44321, COSM1386629	oesophagus, pancreas, biliary_tract, breast, endometrium, large_intestine, liver, ovary, prostate, small_intestine, upper_aerodigestive_tract	7, 5, 1, 1, 2, 2, 2, 3, 1, 1, 2	NO	NO	NO	NO	NO	NO	Deleterious	-11.71	Damaging	0	38,3297955975	39,6835443038
Expert, Cosmic, prediction, bq	UPN1_12	17	7577538	C	T	NON_SYNONYMOUS_CODING(MODERATE|MISSENSE|cGg/cAg|R248Q|393|TP53|protein_coding|CODING|ENST00000269305|7|1)	1276	1920	3201	0,5998125586	1	1	1	1	1	1	1	1	8	0,0116	NO	COSM99020, COSM3356964, COSM99602, COSM1640830, COSM10662	bone, breast, central_nervous_system, endometrium, haematopoietic_and_lymphoid_tissue, kidney, large_intestine, liver, lung, oesophagus, ovary, pancreas, prostate, skin, stomach, upper_aerodigestive_tract, urinary_tract, adrenal_gland, biliary_tract, cervix, NS, peritoneum, pituitary, pleura, small_intestine, thyroid, vulva	14, 98, 138, 39, 101, 12, 302, 21, 96, 99, 62, 62, 16, 18, 100, 98, 58, 1, 4, 3, 2289, 1, 1, 1, 7, 5, 8	rs11540652	rs11540652	NO	5,77E-005	NO	NO	Deleterious	-3.92	Damaging	0,006	35,1982758621	35,2651041667
Expert, Cosmic, prediction, bq	UPN1_17	17	7577570	C	T	NON_SYNONYMOUS_CODING(MODERATE|MISSENSE|atG/atA|M237I|393|TP53|protein_coding|CODING|ENST00000269305|7|1)	1601	664	2267	0,2928981032	1	1	1	1	1	1	1	1	8	NO	NO	COSM10834, COSM1640835, COSM3378348, COSM99646, COSM99648	breast, central_nervous_system, endometrium, haematopoietic_and_lymphoid_tissue, large_intestine, liver, lung, oesophagus, ovary, pancreas, stomach, testis, thyroid, upper_aerodigestive_tract, urinary_tract	11, 18, 2, 11, 20, 5, 23, 10, 27, 15, 13, 1, 1, 13, 2	NO	NO	NO	8,24E-006	NO	NO	Deleterious	-3.89	Damaging	0,007	39,4628357277	39,6144578313
Expert, Cosmic, prediction, bq	UPN1_01	17	7577580	T	C	NON_SYNONYMOUS_CODING(MODERATE|MISSENSE|tAc/tGc|Y234C|393|TP53|protein_coding|CODING|ENST00000269305|7|1)	246	1387	1634	0,8488372093	1	1	1	1	1	1	1	1	8	NO	NO	COSM10725, COSM1646849, COSM165073, COSM165072, COSM3388193	adrenal_gland, biliary_tract, breast, central_nervous_system, cervix, haematopoietic_and_lymphoid_tissue, kidney, large_intestine, liver, lung, oesophagus, ovary, pancreas, prostate, stomach, upper_aerodigestive_tract, urinary_tract	1, 1, 24, 22, 2, 17, 3, 4, 11, 27, 15, 19, 5, 3, 10, 2, 17	NO	NO	NO	8,24E-006	NO	NO	Deleterious	-6.18	Damaging	0	37,9796747967	39,645998558
Expert, Cosmic, prediction, bq	UPN1_10	17	7578190	T	C	NON_SYNONYMOUS_CODING(MODERATE|MISSENSE|tAt/tGt|Y220C|393|TP53|protein_coding|CODING|ENST00000269305|6|1)	814	862	1681	0,5127900059	1	1	1	1	1	1	1	1	8	NO	NO	COSM3355993, COSM1644277, COSM10758, COSM99718, COSM99720	bone, breast, central_nervous_system, endometrium, haematopoietic_and_lymphoid_tissue, large_intestine, liver, lung, oesophagus, ovary, pancreas, skin, stomach, upper_aerodigestive_tract, urinary_tract, biliary_tract, peritoneum, prostate, salivary_gland, small_intestine, soft_tissue	6, 73, 59, 20, 36, 30, 29, 45, 56, 80, 33, 6, 27, 56, 20, 1, 1, 3, 1, 3, 7	NO	NO	NO	2,47E-005	NO	NO	Deleterious	-8.59	Damaging	0,002	34,4557739558	34,1589327146
Expert, Cosmic, bq	UPN1_08	17	7578212	G	A	STOP_GAINED(HIGH|NONSENSE|Cga/Tga|R213*|393|TP53|protein_coding|CODING|ENST00000269305|6|1)	726	657	1385	0,474368231	1	1	1	1	1	1	1	1	8	NO	NO	COSM10654, COSM3378350, COSM99615, COSM99618, COSM1638393	biliary_tract, bone, breast, central_nervous_system, endometrium, haematopoietic_and_lymphoid_tissue, kidney, large_intestine, liver, lung, oesophagus, ovary, pancreas, prostate, salivary_gland, skin, small_intestine, soft_tissue, stomach, thyroid, upper_aerodigestive_tract, urinary_tract	7, 10, 74, 36, 15, 17, 3, 168, 24, 30, 104, 15, 49, 3, 5, 59, 1, 3, 65, 1, 51, 8	NO	NO	NO	8,24E-006	NO	NO	NA	NA	NA	NA	34,6790633609	35,2480974125
Expert	UPN1_08	17	7578221	TTC	T	FRAME_SHIFT(HIGH||aga/|R209|393|TP53|protein_coding|CODING|ENST00000269305|6|1)	705	680	1385	0,4888086643	1	1	1	1	1	1		1	7	NO	NO	NO	NA	NA	NO	NO	NO	NO	NO	NO	NA	NA	NA	NA	NA	NA
Expert, Cosmic, prediction, bq	UPN1_03	17	7578272	G	C	NON_SYNONYMOUS_CODING(MODERATE|MISSENSE|Cat/Gat|H193D|393|TP53|protein_coding|CODING|ENST00000269305|6|1)	168	704	873	0,8064146621	1	1	1	1	1	1	1	1	8	NO	NO	COSM251417, COSM4423055, COSM251416, COSM4423054, COSM44002	central_nervous_system, liver, lung, upper_aerodigestive_tract, breast, haematopoietic_and_lymphoid_tissue, ovary	5, 3, 6, 6, 1, 3, 1	NO	NO	NO	NO	NO	NO	Deleterious	-8.47	Damaging	0,001	36,3571428571	36,2272727273
Expert	UPN1_09	17	7578273	C	CT	FRAME_SHIFT(HIGH||cag/caAg|Q192Q?|393|TP53|protein_coding|CODING|ENST00000269305|6|1)	596	855	1453	0,5884377151	1	1	1	1	1	1		1	7	NO	NO	NO	NA	NA	NO	NO	NO	NO	NO	NO	NA	NA	NA	NA	NA	NA
Expert, Cosmic, prediction, bq	UPN1_13	17	7578395	G	T	NON_SYNONYMOUS_CODING(MODERATE|MISSENSE|Cat/Aat|H179N|393|TP53|protein_coding|CODING|ENST00000269305|5|1)	696	854	1551	0,5506125081	1	1	1	1	1	1	1	1	8	NO	NO	COSM4749459, COSM44151, COSM326728, COSM4749460, COSM326727	stomach, breast, central_nervous_system, cervix, large_intestine, liver, lung, skin, upper_aerodigestive_tract	9, 1, 1, 1, 2, 1, 4, 1, 2	NO	NO	NO	NO	NO	NO	Deleterious	-6.75	Damaging	0	34,5416666667	35,1194379391
Expert	UPN1_17	17	7578397	T	TG	FRAME_SHIFT(HIGH||cac/cCac|H178P?|393|TP53|protein_coding|CODING|ENST00000269305|5|1)	2596	597	3196	0,186795995	1	1	1	1	1	1		1	7	NO	NO	NO	NA	NA	NO	NO	NO	NO	NO	NO	NA	NA	NA	NA	NA	NA
Expert, Cosmic, prediction, bq	UPN1_14	17	7578406	C	T	NON_SYNONYMOUS_CODING(MODERATE|MISSENSE|cGc/cAc|R175H|393|TP53|protein_coding|CODING|ENST00000269305|5|1)	1432	731	2167	0,337332718	1	1	1	1	1	1	1	1	8	NO	NO	COSM1640851, COSM10648, COSM99914, COSM3355994, COSM99022	adrenal_gland, biliary_tract, bone, breast, central_nervous_system, endometrium, haematopoietic_and_lymphoid_tissue, kidney, large_intestine, lung, oesophagus, ovary, pancreas, prostate, skin, stomach, upper_aerodigestive_tract, urinary_tract, cervix, liver, penis, salivary_gland, soft_tissue, thyroid, vulva	6, 28, 13, 171, 145, 29, 50, 18, 709, 30, 169, 92, 184, 17, 9, 120, 143, 53, 4, 13, 1, 2, 1, 2, 5	NO	rs28934578	YES	8,24E-006	NO	NO	Deleterious	-4.87	Damaging	0	34,249301676	33,2886456908
Expert, Cosmic, prediction, bq	UPN1_02	17	7578499	T	G	NON_SYNONYMOUS_CODING(MODERATE|MISSENSE|cAg/cCg|Q144P|393|TP53|protein_coding|CODING|ENST00000269305|5|1)	188	348	537	0,6480446927	1	1	1	1	1	1	1	1	8	NO	NO	COSM1630442, COSM1630443, COSM4944494, COSM4944495, COSM44205	large_intestine, liver, breast, lung, ovary	5, 6, 1, 1, 1	NO	NO	NO	NO	NO	NO	Deleterious	-4.41	Damaging	0,002	32,2606382979	32,3591954023
Hotspot, expert, prediction	UPN1_07	17	74732935	CGGCGGCTGTGGTGTGAGTCCGGGG	C	CODON_CHANGE_PLUS_CODON_DELETION(MODERATE||cccccggactcacaccacagccgccgg/cgg|PPDSHHSRR95R|221|SRSF2|protein_coding|CODING|ENST00000392485|1|1)	685	375	1063	0,3527751646	1	1	1	1	1	1		1	7	NO	NO	NO	NA	NA	NO	NO	NO	1,69E-005	NO	NO	Deleterious	-10.6	NA	NA	NA	NA
Hotspot, expert, Cosmic, prediction	UPN1_36	17	74732959	G	T	NON_SYNONYMOUS_CODING(MODERATE|MISSENSE|cCc/cAc|P95H|221|SRSF2|protein_coding|CODING|ENST00000392485|1|1)	1542	247	1795	0,1376044568	1	1		1	1	1			5	NO	NO	COSM211504	haematopoietic_and_lymphoid_tissue	147	NO	NO	NO	NO	NO	NO	Deleterious	-5.56	Damaging	0,002	30,4610894942	21,1255060729
Hotspot, expert, Cosmic, prediction, bq	UPN1_53	17	74732959	G	C	NON_SYNONYMOUS_CODING(MODERATE|MISSENSE|cCc/cGc|P95R|221|SRSF2|protein_coding|CODING|ENST00000392485|1|1)	397	344	745	0,4617449664	1	1	1	1	1	1	1	1	8	NO	NO	COSM211661	haematopoietic_and_lymphoid_tissue	55	NO	NO	NO	NO	NO	NO	Deleterious	-5.01	Damaging	0,022	30,6221662469	26,5813953488
Expert, Cosmic, bq	UPN1_52	20	31022598	C	T	STOP_GAINED(HIGH|NONSENSE|Caa/Taa|Q695*|1541|ASXL1|protein_coding|CODING|ENST00000375687|13|1)	582	303	887	0,3416009019	1	1	1	1	1		1	1	7	NO	NO	COSM1012894	haematopoietic_and_lymphoid_tissue	1	NO	NO	NO	NO	NO	NO	NA	NA	NA	NA	36,9518900344	35,9735973597
Expert, Cosmic, bq	UPN1_35	20	31022839	T	A	STOP_GAINED(HIGH|NONSENSE|tTa/tAa|L775*|1541|ASXL1|protein_coding|CODING|ENST00000375687|13|1)	855	554	1409	0,3931866572	1	1	1	1	1	1	1	1	8	NO	NO	COSM219136	haematopoietic_and_lymphoid_tissue	1	NO	NO	NO	NO	NO	NO	NA	NA	NA	NA	39,2257309942	39,225631769
Expert	UPN1_44	20	31022936	TC	T	FRAME_SHIFT(HIGH||cct/|P808|1541|ASXL1|protein_coding|CODING|ENST00000375687|13|1)	1927	991	2920	0,3393835616	1	1	1	1	1	1		1	7	NO	NO	NO	NA	NA	NO	NO	NO	2,47E-005	NO	NO	NA	NA	NA	NA	NA	NA
Expert, Cosmic, bq	UPN1_45	20	31023717	C	T	STOP_GAINED(HIGH|NONSENSE|Cga/Tga|R1068*|1541|ASXL1|protein_coding|CODING|ENST00000375687|13|1)	1498	62	1561	0,0397181294				1	1	1			3	NO	NO	COSM41715	haematopoietic_and_lymphoid_tissue	4	NO	NO	NO	8,24E-006	NO	NO	NA	NA	NA	NA	35,9699599466	34,8225806452
Expert, Cosmic, prediction, bq	UPN1_49	21	36164601	G	A	NON_SYNONYMOUS_CODING(MODERATE|MISSENSE|cCg/cTg|P425L|480|RUNX1|protein_coding|CODING|ENST00000437180|9|1)	358	139	499	0,2785571142	1	1	1	1	1	1	1	1	8	NO	NO	COSM87293	haematopoietic_and_lymphoid_tissue	1	NO	NO	NO	NO	NO	NO	Deleterious	-7.53	Damaging	0	26,9664804469	33,3956834532
Expert, Cosmic, bq	UPN1_34	21	36171607	G	A	STOP_GAINED(HIGH|NONSENSE|Cga/Tga|R320*|480|RUNX1|protein_coding|CODING|ENST00000437180|8|1)	992	422	1415	0,2982332155	1	1	1	1	1	1	1	1	8	NO	NO	COSM41699	haematopoietic_and_lymphoid_tissue	10	NO	NO	NO	NO	NO	NO	NA	NA	NA	NA	37,0050403226	37,3222748815
Expert, Cosmic, prediction, bq	UPN1_19	21	36206844	T	C	NON_SYNONYMOUS_CODING(MODERATE|MISSENSE|gAg/gGg|E223G|480|RUNX1|protein_coding|CODING|ENST00000437180|7|1)	168	96	264	0,3636363636	1	1	1	1	1	1	1	1	8	NO	NO	COSM24766	haematopoietic_and_lymphoid_tissue	1	NO	NO	NO	9,88E-005	NO	NO	Deleterious	-3.18	Damaging	0,002	32,8392857143	33,3020833333
Expert	UPN1_15	21	36259166	T	TG	FRAME_SHIFT(HIGH||tgc/tgcC|C108C?|480|RUNX1|protein_coding|CODING|ENST00000437180|4|1)	1503	689	2192	0,3143248175	1	1	1	1	1	1		1	7	NO	NO	NO	NA	NA	NO	NO	NO	NO	NO	NO	NA	NA	NA	NA	NA	NA
Expert	UPN1_43	21	36259198	AG	A	FRAME_SHIFT(HIGH||ctc/|L98|480|RUNX1|protein_coding|CODING|ENST00000437180|4|1)	3127	792	3921	0,2019892884	1	1	1	1	1	1		1	7	NO	NO	NO	NA	NA	NO	NO	NO	NO	NO	NO	NA	NA	NA	NA	NA	NA
Expert	UPN1_36	21	36259363	GGCGGCGTGAA	G	FRAME_SHIFT(HIGH||ttcacgccgcct/|FTPP40|480|RUNX1|protein_coding|CODING|ENST00000437180|4|1)	4667	97	4775	0,0203141361		1		1	1			1	4	NO	NO	NO	NA	NA	NO	NO	NO	NO	NO	NO	NA	NA	NA	NA	NA	NA
Expert, prediction	UPN1_39	21	44514769	T	TCTCATA	CODON_INSERTION(MODERATE||gag/gagTATGAG|E159EYE|240|U2AF1|protein_coding|CODING|ENST00000291552|6|1)	1943	524	2468	0,2123176661	1	1	1	1	1	1		1	7	NO	NO	NO	NA	NA	NO	NO	NO	NO	NO	NO	Deleterious	-10.17	NA	NA	NA	NA
Hotspot, expert, prediction, bq	UPN1_06	21	44514777	T	G	NON_SYNONYMOUS_CODING(MODERATE|MISSENSE|cAg/cCg|Q157P|240|U2AF1|protein_coding|CODING|ENST00000291552|6|1)	2711	1466	4191	0,3497971844	1	1	1	1	1	1	1	1	8	NO	NO	COSM211534, COSM1318797	haematopoietic_and_lymphoid_tissue	62	NO	NO	NO	NA	NO	NO	Deleterious	-5.47	Damaging	0,002	35,2707488012	36,2885402456
Hotspot, expert, prediction, bq	UPN1_52	21	44514777	T	G	NON_SYNONYMOUS_CODING(MODERATE|MISSENSE|cAg/cCg|Q157P|240|U2AF1|protein_coding|CODING|ENST00000291552|6|1)	906	487	1396	0,3488538682	1	1	1	1	1	1	1	1	8	NO	NO	COSM211534, COSM1318797	haematopoietic_and_lymphoid_tissue	62	NO	NO	NO	NA	NO	NO	Deleterious	-5.47	Damaging	0,002	35,8300220751	36,40862423
Expert, Cosmic, prediciton, bq	UPN1_09	21	44524453	C	A	NON_SYNONYMOUS_CODING(MODERATE|MISSENSE|cGg/cTg|R35L|240|U2AF1|protein_coding|CODING|ENST00000291552|2|1)	1500	65	1566	0,0415070243				1	1	1		1	4	NO	NO	COSM211657	haematopoietic_and_lymphoid_tissue	1	NO	NO	NO	NO	NO	NO	Deleterious	-6.54	Damaging	0,001	36,732	36,5692307692
Hotspot, expert, Cosmic, prediciton, bq	UPN1_43	21	44524456	G	A	NON_SYNONYMOUS_CODING(MODERATE|MISSENSE|tCt/tTt|S34F|240|U2AF1|protein_coding|CODING|ENST00000291552|2|1)	742	752	1495	0,5030100334	1	1	1	1	1	1	1	1	8	0	NO	COSM1142948, COSM166866	cervix, endometrium, haematopoietic_and_lymphoid_tissue, liver, lung, pancreas, stomach, urinary_tract	4, 6, 71, 8, 26, 20, 2, 6	NO	rs371769427	NO	NA	NO	NO	Deleterious	-5.64	Damaging	0	35,5444743935	35,8178191489
Hotspot, expert, Cosmic, prediciton, bq	UPN1_49	21	44524456	G	A	NON_SYNONYMOUS_CODING(MODERATE|MISSENSE|tCt/tTt|S34F|240|U2AF1|protein_coding|CODING|ENST00000291552|2|1)	1254	61	1317	0,046317388				1	1	1		1	4	0	NO	COSM1142948, COSM166866	cervix, endometrium, haematopoietic_and_lymphoid_tissue, liver, lung, pancreas, stomach, urinary_tract	4, 6, 71, 8, 26, 20, 2, 6	NO	rs371769427	NO	NA	NO	NO	Deleterious	-5.64	Damaging	0	36,2687400319	36,262295082
Hotspot, expert, Cosmic, prediciton, bq	UPN1_50	21	44524456	G	T	NON_SYNONYMOUS_CODING(MODERATE|MISSENSE|tCt/tAt|S34Y|240|U2AF1|protein_coding|CODING|ENST00000291552|2|1)	477	105	582	0,1804123711	1	1		1	1	1		1	6	NO	NO	COSM1190367, COSM146287	haematopoietic_and_lymphoid_tissue, lung	23, 2	NO	NO	NO	NA	NO	NO	Deleterious	-5.64	Damaging	0	36,4507337526	36,0952380952
Expert	UPN1_46	X	15821822	A	ATGAGGAG	FRAME_SHIFT(HIGH||cat/caTGAGGAGt|H72HEE?|482|ZRSR2|protein_coding|CODING|ENST00000307771|4|1)	17	113	130	0,8692307692	1	1	1	1	1	1	1	1	8	NO	NO	NO	NO	O	NO	NO	NO	NO	NO	NO	NA	NA	NA	NA	NA	NA
Expert	UPN1_52	X	15822310	AAG	A	FRAME_SHIFT(HIGH||aaagaa/|KE130|482|ZRSR2|protein_coding|CODING|ENST00000307771|5|1)	16	54	70	0,7714285714	1	1	1	1	1	1	1	1	8	NO	NO	NO	NO	O	NO	NO	NO	NO	NO	NO	NA	NA	NA	NA	NA	NA
											94	95	84	111	113	94	72	109
