# Supplementary material for: Evaluating Variant Calling Tools for Non-Matched Next-Generation Sequencing Data
Source: Sci Rep. 2017 Feb 24;7:43169. doi: 10.1038/srep43169 (PMC5324109; doi:10.1038/srep43169)
Supplement: Supplementary Dataset 2 - Mutations [file srep43169-s5.csv]

True, because...	sample	chr	pos	ref	alt	ann	Nr_Ref	Nr_Alt	DP	VAF	GATK	Platypus	VarScan	LoFreq	FreeBayes	SNVer	SAMtools	VarDict	Called	ESP6500	1000G	Cosmic	Cosmic_location	Cosmic_occurence	dbSNP (SNPs)	dbSNP (SNVs)	Clinically_flagged_dbSNP	ExAC	ClinVar (clinical)	ClinVar (no impact)	Provean Score	Prediction	SIFT Score	Prediction	BQ_REF	BQ_ALT
Hotspot, Expert, Cosmic, prediction, bq	UPN2_030	2	25466800	G	A	missense_variant(MODERATE|MISSENSE|Cgg/Tgg|p.Arg635Trp/c.1903C>T|912|DNMT3A|protein_coding|CODING|ENST00000264709|16|A)	3337	2851	6202	0,4596904224	1	1	1	1	1	0	1	1	7	0	0	COSM87012	haematopoietic_and_lymphoid_tissue	8	NO	rs144689354	NO	3,05E-005	NO	NO	-7,81	Deleterious	0	Damaging	34,52	34,35
Hotspot, Expert, Cosmic, bq	UPN2_062	20	31022592	C	T	stop_gained(HIGH|NONSENSE|Cga/Tga|p.Arg693*/c.2077C>T|1541|ASXL1|protein_coding|CODING|ENST00000375687|13|T)	5253	1512	6772	0,2232722977	1	1	0	0	1	1	0	0	4	0	NO	COSM51388	central_nervous_system, haematopoietic_and_lymphoid_tissue	2, 17	NO	rs373221034	NO	5,77E-005	NO	NO	NA	NA	NA	NA	35,39	34,25
Hotspot, Expert, Cosmic, bq	UPN2_070	20	31022592	C	T	stop_gained(HIGH|NONSENSE|Cga/Tga|p.Arg693*/c.2077C>T|1541|ASXL1|protein_coding|CODING|ENST00000375687|13|T)	4372	376	4758	0,0790248003	0	0	0	0	1	1	0	0	2	0	NO	COSM51388	central_nervous_system, haematopoietic_and_lymphoid_tissue	2, 17	NO	rs373221034	NO	5,77E-005	NO	NO	NA	NA	NA	NA	35,32	34,55
Hotspot, 2nd Illumina, Expert, 454 validated, dbSNP flag, Cosmic, prediction, bq	UPN2_001	1	115258747	C	T	missense_variant(MODERATE|MISSENSE|gGt/gAt|p.Gly12Asp/c.35G>A|189|NRAS|protein_coding|CODING|ENST00000369535|2|T)	7560	2946	10551	0,2792152403	1	1	1	1	1	0	1	1	7	0,0116	NO	COSM564	biliary_tract, central_nervous_system, endometrium, genital_tract, haematopoietic_and_lymphoid_tissue, kidney, large_intestine, lung, NS, ovary, pancreas, skin, soft_tissue, testis, thyroid, upper_aerodigestive_tract	4, 5, 4, 2, 381, 1, 60, 1, 570, 1, 1, 61, 2, 3, 2, 1	NO	rs121913237	YES	1,65E-005	NO	NO	-5,35	Deleterious	0,011	Damaging	34,7	34,41
Hotspot, Expert, dbSNP flag, Cosmic, prediction, bq	UPN2_017	1	115258747	C	T	missense_variant(MODERATE|MISSENSE|gGt/gAt|p.Gly12Asp/c.35G>A|189|NRAS|protein_coding|CODING|ENST00000369535|2|T)	3429	2899	6341	0,4571834096	1	1	1	1	1	0	1	1	7	0,0116	NO	COSM564	biliary_tract, central_nervous_system, endometrium, genital_tract, haematopoietic_and_lymphoid_tissue, kidney, large_intestine, lung, NS, ovary, pancreas, skin, soft_tissue, testis, thyroid, upper_aerodigestive_tract	4, 5, 4, 2, 381, 1, 60, 1, 570, 1, 1, 61, 2, 3, 2, 1	NO	rs121913237	YES	1,65E-005	NO	NO	-5,35	Deleterious	0,011	Damaging	34,75	34,56
Hotspot, Expert, Cosmic, prediction, bq	UPN2_101	2	198267360	T	A	missense_variant(MODERATE|MISSENSE|aAg/aTg|p.Lys666Met/c.1997A>T|1304|SF3B1|protein_coding|CODING|ENST00000335508|14|A)	7032	2313	9365	0,246983449	1	1	0	0	1	1	0	0	4	0,0116	NO	COSM110698	haematopoietic_and_lymphoid_tissue	9	NO	rs374250186	NO	NO	NO	NO	-5,86	Deleterious	0	Damaging	35,15	35,61
Sanger validated, 454 validated, IonT_1 validated, Expert, Cosmic, bq	UPN2_004	4	106156478	C	T	missense_variant(MODERATE|MISSENSE|tCc/tTc|p.Ser460Phe/c.1379C>T|2002|TET2|protein_coding|CODING|ENST00000380013|3|T)	833	863	1705	0,5061583578	1	1	1	1	1	1	1	1	8	0,0116	NO	COSM53247, COSM2952717	haematopoietic_and_lymphoid_tissue	3	NO	rs376570662	NO	0,0001071	NO	NO	-2,12	Neutral	0,002	Damaging	34,51	34,08
Hotspot, Sanger other sample, Expert, dbSNP flag, Cosmic, prediction, bq	UPN2_097	9	5073770	G	T	missense_variant(MODERATE|MISSENSE|Gtc/Ttc|p.Val617Phe/c.1849G>T|1132|JAK2|protein_coding|CODING|ENST00000381652|14|T)	7591	3798	11403	0,3330702447	1	1	1	1	1	1	1	1	8	0,0233	NO	COSM12600	central_nervous_system, haematopoietic_and_lymphoid_tissue, lung	1, 37620, 3	NO	rs77375493	YES	0,0006919	NO	NO	-3,86	Deleterious	0,002	Damaging	31,45	34,99
Hotspot, Expert, Cosmic, prediction, bq	UPN2_092	2	25457243	G	A	missense_variant(MODERATE|MISSENSE|Cgc/Tgc|p.Arg882Cys/c.2644C>T|912|DNMT3A|protein_coding|CODING|ENST00000264709|23|A)	1887	1647	3542	0,4649915302	1	1	1	1	1	1	1	1	8	0,0465	NO	COSM53042	haematopoietic_and_lymphoid_tissue, prostate	191, 1	NO	rs377577594	NO	0,0003624	NO	NO	-7,55	Deleterious	0	Damaging	32,1	34,7
Hotspot, Expert, inspected, Cosmic, prediction, bq	UPN2_081	2	25457243	G	A	missense_variant(MODERATE|MISSENSE|Cgc/Tgc|p.Arg882Cys/c.2644C>T|912|DNMT3A|protein_coding|CODING|ENST00000264709|23|A)	4607	2930	7575	0,3867986799	1	1	1	1	1	1	1	1	8	0,0465	NO	COSM53042	haematopoietic_and_lymphoid_tissue, prostate	191, 1	NO	rs377577594	NO	0,0003624	NO	NO	-7,55	Deleterious	0	Damaging	32,3	33,27
Hotspot, Expert, inspected, Cosmic, prediction, bq	UPN2_094	2	25457243	G	A	missense_variant(MODERATE|MISSENSE|Cgc/Tgc|p.Arg882Cys/c.2644C>T|912|DNMT3A|protein_coding|CODING|ENST00000264709|23|A)	6183	2524	8723	0,2893499943	1	1	1	1	1	1	1	1	8	0,0465	NO	COSM53042	haematopoietic_and_lymphoid_tissue, prostate	191, 1	NO	rs377577594	NO	0,0003624	NO	NO	-7,55	Deleterious	0	Damaging	32,21	34,64
Hotspot, inspected	UPN2_095	2	25457243	G	A	missense_variant(MODERATE|MISSENSE|Cgc/Tgc|p.Arg882Cys/c.2644C>T|912|DNMT3A|protein_coding|CODING|ENST00000264709|23|A)	7332	100	7468	0,013390466	0	0	0	0	1	1	0	1	3	0,0465	NO	COSM53042	haematopoietic_and_lymphoid_tissue, prostate	191, 1	NO	rs377577594	NO	0,0003624	NO	NO	-7,55	Deleterious	0	Damaging	32,17	34,3
Hotspot	UPN2_049	1	115256530	G	T	missense_variant(MODERATE|MISSENSE|Caa/Aaa|p.Gln61Lys/c.181C>A|189|NRAS|protein_coding|CODING|ENST00000369535|3|T)	485	24	509	0,047151277	0	0	0	0	1	0	0	1	2	NO	NO	COSM580	autonomic_ganglia, biliary_tract, bone, breast, central_nervous_system, cervix, endometrium, eye, haematopoietic_and_lymphoid_tissue, kidney, large_intestine, liver, lung, meninges, NS, ovary, pancreas, pleura, prostate, skin, soft_tissue, stomach, thyroid, urinary_tract	5, 2, 4, 2, 5, 2, 2, 2, 91, 1, 100, 3, 18, 3, 1322, 1, 2, 1, 1, 513, 24, 2, 71, 2	NO	rs121913254	YES	NO	NO	NO	-3,38	Deleterious	0,009	Damaging	31,58	32,38
Hotspot, 2nd Illumina	UPN2_001	1	115258744	C	A	missense_variant(MODERATE|MISSENSE|gGt/gTt|p.Gly13Val/c.38G>T|189|NRAS|protein_coding|CODING|ENST00000369535|2|A)	10205	320	10552	0,0303260045	0	0	0	0	1	0	0	1	2	NO	NO	COSM574	adrenal_gland, central_nervous_system, haematopoietic_and_lymphoid_tissue, large_intestine, skin, soft_tissue	1, 1, 48, 4, 18, 1	NO	rs121434596	YES	NO	NO	NO	-7,65	Deleterious	0,025	Damaging	35,04	29,65
Inspected, 454 validated	UPN2_008	2	25457180	C	T	missense_variant(MODERATE|MISSENSE|Gct/Act|p.Ala903Thr/c.2707G>A|912|DNMT3A|protein_coding|CODING|ENST00000264709|23|T)	9094	1233	10335	0,1193033382	1	1	0	1	1	0	0	1	5	NO	NO	NO	NA	NA	NO	NO	NO	8,24E-006	NO	NO	-3,51	Deleterious	0,004	Damaging	35,3	34,82
Hotspot	UPN2_087	2	25457242	C	T	missense_variant(MODERATE|MISSENSE|cGc/cAc|p.Arg882His/c.2645G>A|912|DNMT3A|protein_coding|CODING|ENST00000264709|23|T)	3298	172	3477	0,0494679321	0	0	0	0	1	1	0	1	3	0,0581	NO	COSM52944	breast, haematopoietic_and_lymphoid_tissue	1, 452	NO	rs147001633	NO	NA	NO	NO	-4,72	Deleterious	0,002	Damaging	31,69	32,68
Hotspot, inspected	UPN2_097	2	25457243	G	A	missense_variant(MODERATE|MISSENSE|Cgc/Tgc|p.Arg882Cys/c.2644C>T|912|DNMT3A|protein_coding|CODING|ENST00000264709|23|A)	9578	226	9828	0,022995523	0	0	0	0	1	1	0	1	3	0,0465	NO	COSM53042	haematopoietic_and_lymphoid_tissue, prostate	191, 1	NO	rs377577594	NO	0,0003624	NO	NO	-7,55	Deleterious	0	Damaging	32,04	34,52
inspected	UPN2_066	2	25463289	T	C	missense_variant(MODERATE|MISSENSE|tAc/tGc|p.Tyr735Cys/c.2204A>G|912|DNMT3A|protein_coding|CODING|ENST00000264709|19|C)	5273	199	5524	0,0360246198	0	0	0	0	1	1	0	1	3	0,0116	NO	COSM133126	haematopoietic_and_lymphoid_tissue	5	NO	rs147828672	NO	NA	NO	NO	-8,27	Deleterious	0,095	Tolerated	30,7	32,38
inspected	UPN2_032	2	25467123	GT	G	frameshift_variant(HIGH||tac/|p.Tyr584fs/c.1751delA|912|DNMT3A|protein_coding|CODING|ENST00000264709|15|G)	2634	244	2900	0,084137931	0	1	0	1	0	1	0	1	4	NO	NO	NO	NO	O	NO	NO	NO	NO	NO	NO	NA	NA	NA	NA	33,47	NA
Hotspot	UPN2_084	2	198266834	T	C	missense_variant(MODERATE|MISSENSE|Aaa/Gaa|p.Lys700Glu/c.2098A>G|1304|SF3B1|protein_coding|CODING|ENST00000335508|15|C)	11965	954	12931	0,0737761967	0	0	0	1	1	0	0	1	3	NO	0	COSM84677	breast, central_nervous_system, eye, haematopoietic_and_lymphoid_tissue, kidney, NS, oesophagus, pancreas, prostate	14, 2, 1, 395, 1, 515, 1, 13, 4	NO	NO	NO	0,0002306	NO	NO	-3,91	Deleterious	0,004	Damaging	34,73	34,57
Hotspot	UPN2_097	2	198266834	T	C	missense_variant(MODERATE|MISSENSE|Aaa/Gaa|p.Lys700Glu/c.2098A>G|1304|SF3B1|protein_coding|CODING|ENST00000335508|15|C)	8437	484	8930	0,0541993281	0	0	0	1	1	0	0	1	3	NO	0	COSM84677	breast, central_nervous_system, eye, haematopoietic_and_lymphoid_tissue, kidney, NS, oesophagus, pancreas, prostate	14, 2, 1, 395, 1, 515, 1, 13, 4	NO	NO	NO	0,0002306	NO	NO	-3,91	Deleterious	0,004	Damaging	35,49	35,37
Hotspot	UPN2_111	2	198266834	T	C	missense_variant(MODERATE|MISSENSE|Aaa/Gaa|p.Lys700Glu/c.2098A>G|1304|SF3B1|protein_coding|CODING|ENST00000335508|15|C)	10169	840	11022	0,0762112139	0	0	0	1	1	0	0	1	3	NO	0	COSM84677	breast, central_nervous_system, eye, haematopoietic_and_lymphoid_tissue, kidney, NS, oesophagus, pancreas, prostate	14, 2, 1, 395, 1, 515, 1, 13, 4	NO	NO	NO	0,0002306	NO	NO	-3,91	Deleterious	0,004	Damaging	35,47	35,33
Hotspot	UPN2_047	2	198267501	T	A	missense_variant(MODERATE|MISSENSE|aAc/aTc|p.Asn619Ile/c.1856A>T|1304|SF3B1|protein_coding|CODING|ENST00000335508|14|A)	1044	29	1081	0,026827012	0	0	0	0	1	0	0	1	2	NO	NO	NO	NO	O	NO	NO	NO	NO	NO	NO	-7,09	Deleterious	0,013	Damaging	35,42	34,55
Hotspot	UPN2_048	2	198267705	C	T	missense_variant(MODERATE|MISSENSE|Gaa/Aaa|p.Glu592Lys/c.1774G>A|1304|SF3B1|protein_coding|CODING|ENST00000335508|13|T)	745	30	777	0,0386100386	0	0	0	0	1	0	0	1	2	NO	NO	COSM132936	haematopoietic_and_lymphoid_tissue	6	NO	NO	NO	NO	NO	NO	-3,62	Deleterious	0,001	Damaging	33,45	35
Sanger other sample	UPN2_048	4	106156478	C	T	missense_variant(MODERATE|MISSENSE|tCc/tTc|p.Ser460Phe/c.1379C>T|2002|TET2|protein_coding|CODING|ENST00000380013|3|T)	2650	97	2761	0,0351321985	0	0	0	0	1	1	0	1	3	0,0116	NO	COSM53247, COSM2952717	haematopoietic_and_lymphoid_tissue	3	NO	rs376570662	NO	0,0001071	NO	NO	-2,12	Neutral	0,002	Damaging	33,37	31,71
Inspected, 454 validated	UPN2_035	4	106157219	CTTCAGAGACTGAGCCA	C	frameshift_variant(HIGH||tcagagactgagccattt/|p.Ser708fs/c.2123_2138delCAGAGACTGAGCCATT|2002|TET2|protein_coding|CODING|ENST00000380013|3|C|INFO_REALIGN_3_PRIME)	21150	1183	22434	0,0527324597	1	1	0	1	0	1	0	1	5	NO	NO	NO	NO	O	NO	NO	NO	NO	NO	NO	NA	NA	NA	NA	34,51	NA
Inspected, 454 validated	UPN2_011	4	106157219	CTTCAGAGACTGAGCCA	C	frameshift_variant(HIGH||tcagagactgagccattt/|p.Ser708fs/c.2123_2138delCAGAGACTGAGCCATT|2002|TET2|protein_coding|CODING|ENST00000380013|3|C|INFO_REALIGN_3_PRIME)	21773	2444	24316	0,1005099523	1	1	0	1	0	1	0	1	5	NO	NO	NO	NO	O	NO	NO	NO	NO	NO	NO	NA	NA	NA	NA	34,32	NA
inspected	UPN2_044	4	106157929	A	T	stop_gained(HIGH|NONSENSE|Aag/Tag|p.Lys944*/c.2830A>T|2002|TET2|protein_coding|CODING|ENST00000380013|3|T)	1128	153	1286	0,1189735614	1	1	0	1	1	0	0	1	5	NO	NO	NO	NO	O	NO	NO	NO	NO	NO	NO	NA	NA	NA	NA	34,51	34,4
Inspected, 454 validated	UPN2_010	4	106158201	G	GT	frameshift_variant(HIGH||cac/Tcac|p.His1036fs/c.3105dupT|2002|TET2|protein_coding|CODING|ENST00000380013|3|GT|INFO_REALIGN_3_PRIME)	40385	3530	40457	0,087253133	1	1	0	1	0	1	0	1	5	NO	NO	NO	NA	NA	NO	NO	NO	NO	NO	NO	NA	NA	NA	NA	34,36	NA
inspected	UPN2_041	4	106164754	A	T	stop_gained(HIGH|NONSENSE|Aag/Tag|p.Lys1208*/c.3622A>T|2002|TET2|protein_coding|CODING|ENST00000380013|6|T)	152	29	182	0,1593406593	1	1	0	1	1	0	0	1	5	NO	NO	COSM211716	haematopoietic_and_lymphoid_tissue	1	NO	NO	NO	NO	NO	NO	NA	NA	NA	NA	34,7	36
inspected	UPN2_095	4	106180810	AC	A	frameshift_variant(HIGH||acc/|p.Cys1281fs/c.3840delC|2002|TET2|protein_coding|CODING|ENST00000380013|7|A|INFO_REALIGN_3_PRIME)	7517	341	7865	0,0433566434	0	0	0	1	0	1	0	1	3	NO	NO	NO	NA	NA	NO	NO	NO	NO	NO	NO	NA	NA	NA	NA	35,27	NA
inspected	UPN2_071	4	106180845	G	A	stop_gained(HIGH|NONSENSE|tgG/tgA|p.Trp1291*/c.3873G>A|2002|TET2|protein_coding|CODING|ENST00000380013|7|A)	5750	274	6038	0,0453792647	0	0	0	0	1	0	0	1	2	NO	NO	NO	NA	NA	NO	NO	NO	NO	NO	NO	NA	NA	NA	NA	34,05	34,89
inspected	UPN2_048	4	106180874	C	T	missense_variant(MODERATE|MISSENSE|gCc/gTc|p.Ala1301Val/c.3902C>T|2002|TET2|protein_coding|CODING|ENST00000380013|7|T)	307	54	362	0,1491712707	1	1	0	1	1	1	0	1	6	NO	NO	NO	NO	O	NO	NO	NO	NO	NO	NO	-3,44	Deleterious	0,001	Damaging	31,12	32,65
inspected	UPN2_053	4	106193874	GTAC	G	disruptive_inframe_deletion(MODERATE||gtactg/gtg|p.Leu1447del/c.4338_4340delACT|2002|TET2|protein_coding|CODING|ENST00000380013|10|G|INFO_REALIGN_3_PRIME)	8722	1587	10352	0,1533037094	1	1	1	1	1	1	1	1	8	NO	NO	NO	NO	O	NO	NO	NO	NO	NO	NO	-12,35	Deleterious	NA	NA	33,47	NA
inspected	UPN2_026	4	106194073	C	T	missense_variant+splice_region_variant(MODERATE|MISSENSE|gCa/gTa|p.Ala1512Val/c.4535C>T|2002|TET2|protein_coding|CODING|ENST00000380013|10|T)	10452	1052	11520	0,0913194444	0	1	0	1	1	0	0	1	4	NO	NO	NO	NO	O	NO	NO	NO	NO	NO	NO	-1,59	Neutral	0,004	Damaging	34,38	34,84
inspected	UPN2_048	4	106197197	G	A	missense_variant(MODERATE|MISSENSE|Gat/Aat|p.Asp1844Asn/c.5530G>A|2002|TET2|protein_coding|CODING|ENST00000380013|11|A)	567	28	598	0,0468227425	0	0	0	0	1	1	0	1	3	NO	NO	NO	NO	O	NO	NO	NO	NO	NO	NO	-3,06	Deleterious	0,02	Damaging	33,99	33,07
inspected	UPN2_044	4	106197230	C	A	missense_variant(MODERATE|MISSENSE|Ctg/Atg|p.Leu1855Met/c.5563C>A|2002|TET2|protein_coding|CODING|ENST00000380013|11|A)	1224	189	1414	0,1336633663	0	1	0	1	1	1	0	1	5	NO	NO	NO	NO	O	NO	NO	NO	NO	NO	NO	-1,57	Neutral	0,014	Damaging	33,72	32,8
2nd Illumina, inspected	UPN2_086	4	106197360	CCCTCG	C	frameshift_variant(HIGH||tccctcgtc/|p.Val1900fs/c.5694_5698delCCTCG|2002|TET2|protein_coding|CODING|ENST00000380013|11|C)	12023	478	12556	0,0380694489	0	0	0	1	0	0	0	1	2	NO	NO	NO	NA	NA	NO	NO	NO	NO	NO	NO	NA	NA	NA	NA	32,42	NA
Inspected, IonT_1 validated	UPN2_039	4	106197504	G	A	missense_variant(MODERATE|MISSENSE|gGc/gAc|p.Gly1946Asp/c.5837G>A|2002|TET2|protein_coding|CODING|ENST00000380013|11|A)	21410	1176	22630	0,0519664163	0	0	0	0	1	0	0	1	2	NO	NO	NO	NO	O	NO	NO	NO	NO	NO	NO	-4,22	Deleterious	0,001	Damaging	34,79	34,69
inspected	UPN2_070	7	148512610	G	GT	frameshift_variant(HIGH||ata/ataA|p.Gln512fs/c.1533dupA|751|EZH2|protein_coding|CODING|ENST00000320356|13|GT)	10071	669	10111	0,0661655623	1	1	0	1	1	1	0	1	6	NO	NO	NO	NO	O	NO	NO	NO	NO	NO	NO	NA	NA	NA	NA	34,85	NA
inspected	UPN2_034	7	148514992	TTCTTC	T	frameshift_variant(HIGH||gagaagaaa/|p.Lys405fs/c.1212_1216delGAAGA|751|EZH2|protein_coding|CODING|ENST00000320356|10|T)	1561	209	1781	0,1173498035	1	1	0	1	1	1	0	1	6	NO	NO	NO	NA	NA	NO	NO	NO	NO	NO	NO	NA	NA	NA	NA	35,17	NA
inspected, no strandbias	UPN2_048	7	148515069	TG	T	frameshift_variant(HIGH||tca/|p.Ser380fs/c.1139delC|751|EZH2|protein_coding|CODING|ENST00000320356|10|T)	1172	67	1245	0,053815261	0	0	0	1	0	0	0	1	2	NO	NO	NO	NO	O	NO	NO	NO	NO	NO	NO	NA	NA	NA	NA	32,28	NA
inspected	UPN2_110	7	148516754	A	T	stop_gained(HIGH|NONSENSE|taT/taA|p.Tyr311*/c.933T>A|751|EZH2|protein_coding|CODING|ENST00000320356|9|T)	3216	558	3782	0,1475409836	1	1	0	1	1	0	0	1	5	NO	NO	NO	NA	NA	NO	NO	NO	NO	NO	NO	NA	NA	NA	NA	35,16	35,5
inspected	UPN2_098	7	148525847	CC	AG	stop_gained(HIGH||ctggag/ctCTag|p.LeuGlu203*/c.609_610delGGinsCT|751|EZH2|protein_coding|CODING|ENST00000320356|1|AG)	5266	996	6286	0,1584473433	0	0	0	0	1	0	0	1	2	NO	NO	NO	NO	O	NO	NO	NO	NO	NO	NO	NA	NA	NA	NA	NA	NA
inspected	UPN2_085	7	148526867	A	G	missense_variant(MODERATE|MISSENSE|aTt/aCt|p.Ile146Thr/c.437T>C|751|EZH2|protein_coding|CODING|ENST00000320356|5|G)	18770	3689	22477	0,1641233261	0	1	0	1	1	0	0	1	4	NO	NO	NO	NA	NA	NO	NO	NO	NO	NO	NO	-4,72	Deleterious	0,001	Damaging	35,32	34,73
inspected	UPN2_027	11	119149280	G	A	missense_variant(MODERATE|MISSENSE|Gtg/Atg|p.Val430Met/c.1288G>A|906|CBL|protein_coding|CODING|ENST00000264033|9|A)	12737	6490	19351	0,3353831843	1	1	1	1	1	1	1	1	8	NO	NO	COSM5492878	Something is odd...	0	NO	NO	NO	NO	NO	NO	-2,19	Neutral	0,003	Damaging	32,93	32,81
inspected	UPN2_028	12	12006472	T	TA	frameshift_variant(HIGH||ctg/Actg|p.Leu148fs/c.441dupA|452|ETV6|protein_coding|CODING|ENST00000396373|4|TA|INFO_REALIGN_3_PRIME);LOF=(ETV6|ENSG00000139083|5|0	22701	2711	22788	0,1189661225	1	1	0	1	0	1	0	1	5	NO	NO	NO	NO	O	NO	NO	NO	NO	NO	NO	NA	NA	NA	NA	33,38	NA
inspected	UPN2_098	12	12038902	C	T	missense_variant(MODERATE|MISSENSE|Cgc/Tgc|p.Arg399Cys/c.1195C>T|452|ETV6|protein_coding|CODING|ENST00000396373|7|T)	3737	327	4071	0,0803242447	0	0	0	1	1	0	0	1	3	NO	NO	NO	NA	NA	NO	NO	NO	NO	NO	NO	-6,48	Deleterious	0	Damaging	34,74	35,07
inspected	UPN2_048	12	25398263	A	G	missense_variant(MODERATE|MISSENSE|tTg/tCg|p.Leu19Ser/c.56T>C|189|KRAS|protein_coding|CODING|ENST00000256078|2|G)	122	20	142	0,1408450704	0	1	0	1	1	0	0	1	4	NO	NO	NO	NO	O	NO	NO	NO	NO	NO	NO	-4,93	Deleterious	0	Damaging	35,43	32,6
Hotspot	UPN2_025	15	90631934	C	T	missense_variant(MODERATE|MISSENSE|cGg/cAg|p.Arg140Gln/c.419G>A|452|IDH2|protein_coding|CODING|ENST00000330062|4|T)	19804	573	20412	0,0280717225	0	0	0	0	1	1	0	1	3	NO	NO	COSM41590	haematopoietic_and_lymphoid_tissue	489	NO	rs121913502	YES	0,0001071	NO	NO	-3,81	Deleterious	0	Damaging	31,66	32,7
Hotspot	UPN2_061	15	90631935	G	A	missense_variant(MODERATE|MISSENSE|Cgg/Tgg|p.Arg140Trp/c.418C>T|452|IDH2|protein_coding|CODING|ENST00000330062|4|A)	24609	1443	26188	0,0551015732	0	0	0	0	1	1	0	1	3	NO	NO	COSM41877	haematopoietic_and_lymphoid_tissue, large_intestine	10, 2	NO	NO	NO	NO	NO	NO	-7,62	Deleterious	0	Damaging	32,28	30,88
Hotspot, inspected	UPN2_097	17	74732959	G	C	missense_variant(MODERATE|MISSENSE|cCc/cGc|p.Pro95Arg/c.284C>G|221|SRSF2|protein_coding|CODING|ENST00000392485|1|C)	4036	111	4175	0,0265868263	0	0	0	0	1	1	0	1	3	NO	NO	COSM211661	haematopoietic_and_lymphoid_tissue	55	NO	NO	NO	NO	NO	NO	-5,01	Deleterious	0,022	Damaging	33,79	33,31
Hotspot, inspected	UPN2_051	17	74732959	G	T	missense_variant(MODERATE|MISSENSE|cCc/cAc|p.Pro95His/c.284C>A|221|SRSF2|protein_coding|CODING|ENST00000392485|1|T)	6445	247	6710	0,0368107303	0	0	0	0	1	1	0	1	3	NO	NO	COSM211504	haematopoietic_and_lymphoid_tissue	147	NO	NO	NO	NO	NO	NO	-5,56	Deleterious	0,002	Damaging	34,41	31,03
inspected	UPN2_071	17	74732998	C	T	missense_variant(MODERATE|MISSENSE|gGc/gAc|p.Gly82Asp/c.245G>A|221|SRSF2|protein_coding|CODING|ENST00000392485|1|T)	805	48	854	0,056206089	0	0	0	0	1	1	0	1	3	NO	NO	NO	NO	O	NO	NO	NO	NO	NO	NO	-6,04	Deleterious	0	Damaging	32,4	30,23
Hotspot, Sanger other sample	UPN2_017	20	31022402	TCACCACTGCCATAGAGAGGCGGC	T	frameshift_variant(HIGH||agagaggcggccaccactgccatc/|p.Glu635fs/c.1900_1922delAGAGAGGCGGCCACCACTGCCAT|1541|ASXL1|protein_coding|CODING|ENST00000375687|13|T|INFO_REALIGN_3_PRIME)	1578	209	1796	0,1163697105	0	1	0	1	0	1	0	1	4	NO	NO	NO	NA	NA	NO	NO	NO	0,0001403	NO	NO	NA	NA	NA	NA	32,25	NA
Hotspot, Sanger other sample	UPN2_108	20	31022402	TCACCACTGCCATAGAGAGGCGGC	T	frameshift_variant(HIGH||agagaggcggccaccactgccatc/|p.Glu635fs/c.1900_1922delAGAGAGGCGGCCACCACTGCCAT|1541|ASXL1|protein_coding|CODING|ENST00000375687|13|T|INFO_REALIGN_3_PRIME)	4019	202	4238	0,0476639924	1	1	0	1	0	1	0	1	5	NO	NO	NO	NA	NA	NO	NO	NO	0,0001403	NO	NO	NA	NA	NA	NA	32,69	NA
inspected	UPN2_082	20	31022757	C	T	stop_gained(HIGH|NONSENSE|Caa/Taa|p.Gln748*/c.2242C>T|1541|ASXL1|protein_coding|CODING|ENST00000375687|13|T)	23420	4003	27517	0,1454737072	1	0	0	1	1	1	0	1	5	NO	NO	COSM307766	haematopoietic_and_lymphoid_tissue	2	NO	NO	NO	NO	NO	NO	NA	NA	NA	NA	34,68	35,21
inspected	UPN2_034	20	31022874	A	AT	frameshift_variant(HIGH||act/aTct|p.Thr787fs/c.2359_2360insT|1541|ASXL1|protein_coding|CODING|ENST00000375687|13|AT)	3025	440	3058	0,1438848921	0	1	0	1	1	1	0	0	4	NO	NO	NO	NA	NA	NO	NO	NO	NO	NO	NO	NA	NA	NA	NA	34,32	NA
inspected	UPN2_102	20	31023591	G	T	stop_gained(HIGH|NONSENSE|Gga/Tga|p.Gly1026*/c.3076G>T|1541|ASXL1|protein_coding|CODING|ENST00000375687|13|T)	12168	1755	13951	0,1257974339	1	1	0	1	1	1	0	1	6	NO	NO	NO	NO	O	NO	NO	NO	NO	NO	NO	NA	NA	NA	NA	31,77	33,86
inspected	UPN2_034	21	36164764	T	TG	frameshift_variant(HIGH||gcc/gccC|p.Met371fs/c.1110dupC|480|RUNX1|protein_coding|CODING|ENST00000437180|9|TG)	3218	236	3231	0,0730424017	0	1	0	1	0	1	0	0	3	NO	NO	NO	NO	O	NO	NO	NO	NO	NO	NO	NA	NA	NA	NA	35,33	NA
inspected	UPN2_043	21	36231783	G	A	stop_gained(HIGH|NONSENSE|Cga/Tga|p.Arg201*/c.601C>T|480|RUNX1|protein_coding|CODING|ENST00000437180|6|A)	9644	414	10090	0,0410307235	0	0	0	0	1	0	0	1	2	NO	NO	COSM24771	haematopoietic_and_lymphoid_tissue	10	NO	NO	NO	NO	NO	NO	NA	NA	NA	NA	35,08	34,91
inspected	UPN2_098	21	36231783	G	A	stop_gained(HIGH|NONSENSE|Cga/Tga|p.Arg201*/c.601C>T|480|RUNX1|protein_coding|CODING|ENST00000437180|6|A)	7174	422	7613	0,0554314988	0	0	0	1	1	0	0	1	3	NO	NO	COSM24771	haematopoietic_and_lymphoid_tissue	10	NO	NO	NO	NO	NO	NO	NA	NA	NA	NA	35,36	35,55
inspected	UPN2_102	21	36231803	T	A	missense_variant(MODERATE|MISSENSE|aAa/aTa|p.Lys194Ile/c.581A>T|480|RUNX1|protein_coding|CODING|ENST00000437180|6|A)	5964	1131	7115	0,1589599438	1	1	0	1	1	0	0	1	5	NO	NO	NO	NO	O	NO	NO	NO	NO	NO	NO	-7,57	Deleterious	0	Damaging	35,35	35,12
Hotspot	UPN2_085	21	36252866	G	C	missense_variant(MODERATE|MISSENSE|Cga/Gga|p.Arg166Gly/c.496C>G|480|RUNX1|protein_coding|CODING|ENST00000437180|5|C)	18069	2665	20797	0,1281434822	0	1	0	1	1	0	0	1	4	NO	NO	COSM24742	haematopoietic_and_lymphoid_tissue	5	NO	NO	NO	NO	NO	NO	-6,62	Deleterious	0	Damaging	35,01	35,05
Hotspot	UPN2_055	21	44514777	T	C	missense_variant(MODERATE|MISSENSE|cAg/cGg|p.Gln157Arg/c.470A>G|240|U2AF1|protein_coding|CODING|ENST00000291552|6|C)	5595	596	6210	0,0959742351	0	1	0	1	1	0	0	1	4	0,0116	NO	COSM1724986, COSM211532	haematopoietic_and_lymphoid_tissue	26	NO	rs371246226	NO	NA	NO	NO	-3,69	Deleterious	0,001	Damaging	35,03	34,59
Hotspot	UPN2_057	21	44514777	T	C	missense_variant(MODERATE|MISSENSE|cAg/cGg|p.Gln157Arg/c.470A>G|240|U2AF1|protein_coding|CODING|ENST00000291552|6|C)	7373	406	7817	0,0519380837	0	0	0	0	1	0	0	1	2	0,0116	NO	COSM1724986, COSM211532	haematopoietic_and_lymphoid_tissue	26	NO	rs371246226	NO	NA	NO	NO	-3,69	Deleterious	0,001	Damaging	35,12	34,19
Hotspot	UPN2_057	21	44524456	G	A	missense_variant(MODERATE|MISSENSE|tCt/tTt|p.Ser34Phe/c.101C>T|240|U2AF1|protein_coding|CODING|ENST00000291552|2|A)	23424	1387	24930	0,0556357802	0	0	0	0	1	1	0	1	3	0	NO	COSM1142948, COSM166866	cervix, endometrium, haematopoietic_and_lymphoid_tissue, liver, lung, pancreas, stomach, urinary_tract	4, 6, 71, 8, 26, 20, 2, 6	NO	rs371769427	NO	NA	NO	NO	-5,64	Deleterious	0	Damaging	31,57	33,45
Hotspot	UPN2_076	21	44524456	G	A	missense_variant(MODERATE|MISSENSE|tCt/tTt|p.Ser34Phe/c.101C>T|240|U2AF1|protein_coding|CODING|ENST00000291552|2|A)	23248	1810	25167	0,0719195772	0	0	0	0	1	1	0	1	3	0	NO	COSM1142948, COSM166866	cervix, endometrium, haematopoietic_and_lymphoid_tissue, liver, lung, pancreas, stomach, urinary_tract	4, 6, 71, 8, 26, 20, 2, 6	NO	rs371769427	NO	NA	NO	NO	-5,64	Deleterious	0	Damaging	31,37	32,53
Expert, bq, freq	UPN2_072	2	25458676	T	C	missense_variant(MODERATE|MISSENSE|Att/Gtt|p.Ile833Val/c.2497A>G|912|DNMT3A|protein_coding|CODING|ENST00000264709|22|C)	25530	9308	34970	0,2661710037	1	1	1	1	1	1	1	1	8	NO	NO	NO	NO	O	NO	NO	NO	8,24E-006	NO	NO	-0,88	Neutral	0,172	Tolerated	33,7	32,2
Hotspot, Expert, Cosmic, prediction, bq	UPN2_053	2	25463184	G	A	missense_variant(MODERATE|MISSENSE|tCg/tTg|p.Ser770Leu/c.2309C>T|912|DNMT3A|protein_coding|CODING|ENST00000264709|19|A)	14042	3059	17126	0,178617307	1	1	0	1	1	0	0	1	5	NO	NO	COSM231549	haematopoietic_and_lymphoid_tissue	4	NO	NO	NO	NO	NO	NO	-4,36	Deleterious	0,009	Damaging	35,13	35,37
Hotspot, Expert, prediction, bq	UPN2_077	2	25463299	A	G	missense_variant(MODERATE|MISSENSE|Ttt/Ctt|p.Phe732Leu/c.2194T>C|912|DNMT3A|protein_coding|CODING|ENST00000264709|19|G)	4545	2776	7341	0,3781501158	1	1	1	1	1	0	1	1	7	NO	NO	COSM4383544	haematopoietic_and_lymphoid_tissue	1	NO	NO	NO	NO	NO	NO	-5,89	Deleterious	0,02	Damaging	33,38	34,64
Sanger validated, 454 validated, IonT_1 validated, Expert, bq	UPN2_039	2	25463307	C	T	missense_variant(MODERATE|MISSENSE|cGg/cAg|p.Arg729Gln/c.2186G>A|912|DNMT3A|protein_coding|CODING|ENST00000264709|19|T)	10669	5202	15906	0,3270463976	1	1	1	1	1	0	1	1	7	NO	NO	COSM1318938	haematopoietic_and_lymphoid_tissue	1	NO	NO	NO	1,65E-005	NO	NO	-3,7	Deleterious	0,073	Tolerated	34,76	34,2
454 validated, Expert	UPN2_037	2	25463544	AG	A	frameshift_variant(HIGH||ctc/|p.Leu713fs/c.2137delC|912|DNMT3A|protein_coding|CODING|ENST00000264709|18|A)	19048	2376	21454	0,1107485784	0	1	0	1	1	1	0	0	4	NO	NO	NO	NO	O	NO	NO	NO	8,24E-006	NO	NO	NA	NA	NA	NA	35,64	NA
Expert, bq	UPN2_093	2	25467023	C	A	splice_donor_variant+intron_variant(HIGH|||c.1851+1G>T|912|DNMT3A|protein_coding|CODING|ENST00000264709|15|A)	2180	1115	3300	0,3378787879	0	1	1	1	1	0	1	1	6	NO	NO	NO	NO	O	NO	NO	NO	NO	NO	NO	NA	NA	NA	NA	34,98	35,31
Expert, prediction, bq	UPN2_053	2	25467204	G	C	missense_variant(MODERATE|MISSENSE|tgC/tgG|p.Cys557Trp/c.1671C>G|912|DNMT3A|protein_coding|CODING|ENST00000264709|15|C)	8698	1908	10634	0,1794244875	1	1	0	1	1	0	0	1	5	NO	NO	NO	NA	NA	NO	NO	NO	NO	NO	NO	-8,87	Deleterious	0	Damaging	34,9	35,21
inspected	UPN2_022	2	25467408	C	T	splice_donor_variant+intron_variant(HIGH|||c.1667+1G>A|912|DNMT3A|protein_coding|CODING|ENST00000264709|14|T)	4387	346	4736	0,0730574324	0	0	0	0	1	0	0	1	2	NO	NO	COSM3720632	haematopoietic_and_lymphoid_tissue	1	NO	NO	NO	NA	NO	NO	NA	NA	NA	NA	35,51	35,19
454 validated, Expert, Cosmic, prediction, bq	UPN2_005	2	25467449	C	A	missense_variant(MODERATE|MISSENSE|Ggc/Tgc|p.Gly543Cys/c.1627G>T|912|DNMT3A|protein_coding|CODING|ENST00000264709|14|A)	944	651	1603	0,4061135371	1	1	1	1	1	0	1	1	7	NO	NO	COSM87002	haematopoietic_and_lymphoid_tissue	13	NO	NO	NO	3,30E-005	NO	NO	-8,42	Deleterious	0	Damaging	35,13	30,1
Expert, freq	UPN2_078	2	25469502	CAGGCCCTTAGGGCCAGA	C	frameshift_variant(HIGH||tctggccctaagggcctg/|p.Ser417fs/c.1249_1265delTCTGGCCCTAAGGGCCT|912|DNMT3A|protein_coding|CODING|ENST00000264709|10|C)	1156	777	1939	0,4007220217	1	1	0	1	1	1	0	1	6	NO	NO	NO	NA	NA	NO	NO	NO	NO	NO	NO	NA	NA	NA	NA	32,96	NA
454 validated, Expert, freq	UPN2_010	2	25469552	T	TG	frameshift_variant(HIGH||ccc/cccC|p.Met406fs/c.1215dupC|912|DNMT3A|protein_coding|CODING|ENST00000264709|10|TG)	4679	2117	4708	0,4496601529	1	1	1	1	0	1	0	1	6	NO	NO	NO	NO	O	NO	NO	NO	NO	NO	NO	NA	NA	NA	NA	32,63	NA
Expert, prediction, bq	UPN2_014	2	25469633	G	A	missense_variant(MODERATE|MISSENSE|Cgc/Tgc|p.Arg379Cys/c.1135C>T|912|DNMT3A|protein_coding|CODING|ENST00000264709|10|A)	3012	1352	4380	0,3086757991	1	1	1	1	1	0	1	1	7	NO	NO	NO	NA	NA	NO	NO	NO	2,47E-005	NO	NO	-6,79	Deleterious	0	Damaging	35,44	34,19
Expert, prediction, bq	UPN2_064	2	25469927	A	T	missense_variant(MODERATE|MISSENSE|gTc/gAc|p.Val372Asp/c.1115T>A|912|DNMT3A|protein_coding|CODING|ENST00000264709|9|T)	1328	660	2006	0,3290129611	1	1	1	0	1	0	1	1	6	NO	NO	NO	NO	O	NO	NO	NO	NO	NO	NO	-2,74	Deleterious	0,002	Damaging	23,42	34,86
454 validated, Expert, prediction, bq	UPN2_002	2	25470494	C	T	stop_gained(HIGH|NONSENSE|tGg/tAg|p.Trp327*/c.980G>A|912|DNMT3A|protein_coding|CODING|ENST00000264709|8|T)	1967	416	2391	0,17398578	1	1	0	1	1	0	0	1	5	NO	NO	NO	NO	O	NO	NO	NO	8,24E-006	NO	NO	NA	NA	NA	NA	33,14	33,01
Hotspot, 2nd Illumina, Expert, Cosmic, prediction, bq	UPN2_086	2	25470498	G	A	missense_variant(MODERATE|MISSENSE|Cgc/Tgc|p.Arg326Cys/c.976C>T|912|DNMT3A|protein_coding|CODING|ENST00000264709|8|A)	870	342	1220	0,2803278689	0	1	1	1	1	0	1	1	6	NO	NO	COSM4169721	haematopoietic_and_lymphoid_tissue	2	NO	NO	NO	NA	NO	NO	-5,97	Deleterious	0	Damaging	31,16	30,15
Expert, bq, freq	UPN2_044	2	25470905	C	T	splice_donor_variant+intron_variant(HIGH|||c.855+1G>A|912|DNMT3A|protein_coding|CODING|ENST00000264709|7|T)	3544	1290	4838	0,2666391071	0	1	1	1	1	0	1	1	6	NO	NO	NO	NA	NA	NO	NO	NO	3,30E-005	NO	NO	NA	NA	NA	NA	35,28	34,97
Hotspot, Expert, Cosmic, prediction, bq	UPN2_058	2	198266494	T	C	missense_variant(MODERATE|MISSENSE|gAt/gGt|p.Asp781Gly/c.2342A>G|1304|SF3B1|protein_coding|CODING|ENST00000335508|16|C)	5857	974	6864	0,1418997669	0	1	0	1	1	0	0	1	4	NO	NO	COSM131554	haematopoietic_and_lymphoid_tissue, NS	4, 8	NO	NO	NO	8,24E-006	NO	NO	-6,8	Deleterious	0,001	Damaging	35,16	34,92
Hotspot, Expert, 454 validated; IonT_2 validated, Cosmic, bq	UPN2_009	2	198266611	C	T	missense_variant(MODERATE|MISSENSE|gGt/gAt|p.Gly742Asp/c.2225G>A|1304|SF3B1|protein_coding|CODING|ENST00000335508|16|T)	3203	1933	5163	0,3743947317	1	1	1	1	1	0	1	1	7	NO	NO	COSM145923	haematopoietic_and_lymphoid_tissue, kidney, lung	43, 1, 1	NO	NO	NO	1,65E-005	NO	NO	-4,28	Deleterious	0,074	Tolerated	33,63	34,68
Hotspot, Expert, Cosmic, prediction, bq	UPN2_020	2	198266834	T	C	missense_variant(MODERATE|MISSENSE|Aaa/Gaa|p.Lys700Glu/c.2098A>G|1304|SF3B1|protein_coding|CODING|ENST00000335508|15|C)	5205	3007	8217	0,3659486431	1	1	1	1	1	0	1	1	7	NO	0	COSM84677	breast, central_nervous_system, eye, haematopoietic_and_lymphoid_tissue, kidney, NS, oesophagus, pancreas, prostate	14, 2, 1, 395, 1, 515, 1, 13, 4	NO	NO	NO	0,0002306	NO	NO	-3,91	Deleterious	0,004	Damaging	35,59	35,35
Hotspot, Expert, Cosmic, prediction, bq	UPN2_026	2	198266834	T	C	missense_variant(MODERATE|MISSENSE|Aaa/Gaa|p.Lys700Glu/c.2098A>G|1304|SF3B1|protein_coding|CODING|ENST00000335508|15|C)	9105	5855	14980	0,3908544726	1	1	1	1	1	0	1	1	7	NO	0	COSM84677	breast, central_nervous_system, eye, haematopoietic_and_lymphoid_tissue, kidney, NS, oesophagus, pancreas, prostate	14, 2, 1, 395, 1, 515, 1, 13, 4	NO	NO	NO	0,0002306	NO	NO	-3,91	Deleterious	0,004	Damaging	35,62	35,3
Hotspot, Expert, Cosmic, prediction, bq	UPN2_027	2	198266834	T	C	missense_variant(MODERATE|MISSENSE|Aaa/Gaa|p.Lys700Glu/c.2098A>G|1304|SF3B1|protein_coding|CODING|ENST00000335508|15|C)	10944	5300	16255	0,326053522	1	1	1	1	1	0	1	1	7	NO	0	COSM84677	breast, central_nervous_system, eye, haematopoietic_and_lymphoid_tissue, kidney, NS, oesophagus, pancreas, prostate	14, 2, 1, 395, 1, 515, 1, 13, 4	NO	NO	NO	0,0002306	NO	NO	-3,91	Deleterious	0,004	Damaging	35,52	35,34
Hotspot, Expert, Cosmic, prediction, bq	UPN2_043	2	198266834	T	C	missense_variant(MODERATE|MISSENSE|Aaa/Gaa|p.Lys700Glu/c.2098A>G|1304|SF3B1|protein_coding|CODING|ENST00000335508|15|C)	11689	1346	13058	0,1030785725	0	1	0	1	1	0	0	1	4	NO	0	COSM84677	breast, central_nervous_system, eye, haematopoietic_and_lymphoid_tissue, kidney, NS, oesophagus, pancreas, prostate	14, 2, 1, 395, 1, 515, 1, 13, 4	NO	NO	NO	0,0002306	NO	NO	-3,91	Deleterious	0,004	Damaging	35,33	34,68
Hotspot, Expert, Cosmic, prediction, bq	UPN2_044	2	198266834	T	C	missense_variant(MODERATE|MISSENSE|Aaa/Gaa|p.Lys700Glu/c.2098A>G|1304|SF3B1|protein_coding|CODING|ENST00000335508|15|C)	3153	1224	4380	0,2794520548	1	1	1	1	1	0	1	1	7	NO	0	COSM84677	breast, central_nervous_system, eye, haematopoietic_and_lymphoid_tissue, kidney, NS, oesophagus, pancreas, prostate	14, 2, 1, 395, 1, 515, 1, 13, 4	NO	NO	NO	0,0002306	NO	NO	-3,91	Deleterious	0,004	Damaging	35,38	34,86
Hotspot, Expert, Cosmic, prediction, bq	UPN2_030	2	198266834	T	C	missense_variant(MODERATE|MISSENSE|Aaa/Gaa|p.Lys700Glu/c.2098A>G|1304|SF3B1|protein_coding|CODING|ENST00000335508|15|C)	7500	6128	13639	0,449299802	1	1	1	1	1	0	1	1	7	NO	0	COSM84677	breast, central_nervous_system, eye, haematopoietic_and_lymphoid_tissue, kidney, NS, oesophagus, pancreas, prostate	14, 2, 1, 395, 1, 515, 1, 13, 4	NO	NO	NO	0,0002306	NO	NO	-3,91	Deleterious	0,004	Damaging	35,59	35,25
Hotspot, Expert, Cosmic, prediction, bq	UPN2_031	2	198266834	T	C	missense_variant(MODERATE|MISSENSE|Aaa/Gaa|p.Lys700Glu/c.2098A>G|1304|SF3B1|protein_coding|CODING|ENST00000335508|15|C)	6228	1702	7939	0,2143846832	1	1	1	1	1	0	0	1	6	NO	0	COSM84677	breast, central_nervous_system, eye, haematopoietic_and_lymphoid_tissue, kidney, NS, oesophagus, pancreas, prostate	14, 2, 1, 395, 1, 515, 1, 13, 4	NO	NO	NO	0,0002306	NO	NO	-3,91	Deleterious	0,004	Damaging	35,54	35,31
Hotspot, Expert, Cosmic, prediction, bq	UPN2_047	2	198266834	T	C	missense_variant(MODERATE|MISSENSE|Aaa/Gaa|p.Lys700Glu/c.2098A>G|1304|SF3B1|protein_coding|CODING|ENST00000335508|15|C)	13581	2332	15937	0,1463261593	0	1	0	1	1	0	0	1	4	NO	0	COSM84677	breast, central_nervous_system, eye, haematopoietic_and_lymphoid_tissue, kidney, NS, oesophagus, pancreas, prostate	14, 2, 1, 395, 1, 515, 1, 13, 4	NO	NO	NO	0,0002306	NO	NO	-3,91	Deleterious	0,004	Damaging	35,26	34,8
Hotspot, 2nd Illumina, IonT_2 validated, Expert, Cosmic, prediction, bq	UPN2_006	2	198266834	T	C	missense_variant(MODERATE|MISSENSE|Aaa/Gaa|p.Lys700Glu/c.2098A>G|1304|SF3B1|protein_coding|CODING|ENST00000335508|15|C)	7277	3749	11049	0,3393067246	1	1	1	1	1	0	1	1	7	NO	0	COSM84677	breast, central_nervous_system, eye, haematopoietic_and_lymphoid_tissue, kidney, NS, oesophagus, pancreas, prostate	14, 2, 1, 395, 1, 515, 1, 13, 4	NO	NO	NO	0,0002306	NO	NO	-3,91	Deleterious	0,004	Damaging	35,44	35,19
Hotspot, Expert, Cosmic, prediction, bq	UPN2_037	2	198266834	T	C	missense_variant(MODERATE|MISSENSE|Aaa/Gaa|p.Lys700Glu/c.2098A>G|1304|SF3B1|protein_coding|CODING|ENST00000335508|15|C)	14581	3151	17757	0,177451146	1	1	0	1	1	0	0	1	5	NO	0	COSM84677	breast, central_nervous_system, eye, haematopoietic_and_lymphoid_tissue, kidney, NS, oesophagus, pancreas, prostate	14, 2, 1, 395, 1, 515, 1, 13, 4	NO	NO	NO	0,0002306	NO	NO	-3,91	Deleterious	0,004	Damaging	35,58	35,35
Hotspot, Expert, Cosmic, prediction, bq	UPN2_039	2	198266834	T	C	missense_variant(MODERATE|MISSENSE|Aaa/Gaa|p.Lys700Glu/c.2098A>G|1304|SF3B1|protein_coding|CODING|ENST00000335508|15|C)	7048	2112	9170	0,2303162486	1	1	1	1	1	0	0	1	6	NO	0	COSM84677	breast, central_nervous_system, eye, haematopoietic_and_lymphoid_tissue, kidney, NS, oesophagus, pancreas, prostate	14, 2, 1, 395, 1, 515, 1, 13, 4	NO	NO	NO	0,0002306	NO	NO	-3,91	Deleterious	0,004	Damaging	35,64	35,4
Hotspot, Expert, Cosmic, prediction, bq	UPN2_054	2	198266834	T	C	missense_variant(MODERATE|MISSENSE|Aaa/Gaa|p.Lys700Glu/c.2098A>G|1304|SF3B1|protein_coding|CODING|ENST00000335508|15|C)	8690	4951	13662	0,3623920363	1	1	1	1	1	0	1	1	7	NO	0	COSM84677	breast, central_nervous_system, eye, haematopoietic_and_lymphoid_tissue, kidney, NS, oesophagus, pancreas, prostate	14, 2, 1, 395, 1, 515, 1, 13, 4	NO	NO	NO	0,0002306	NO	NO	-3,91	Deleterious	0,004	Damaging	35,35	34,91
Hotspot, Expert, IonT_2 validated, Cosmic, prediction, bq	UPN2_008	2	198266834	T	C	missense_variant(MODERATE|MISSENSE|Aaa/Gaa|p.Lys700Glu/c.2098A>G|1304|SF3B1|protein_coding|CODING|ENST00000335508|15|C)	28967	4476	33486	0,1336678015	0	1	0	1	1	0	0	1	4	NO	0	COSM84677	breast, central_nervous_system, eye, haematopoietic_and_lymphoid_tissue, kidney, NS, oesophagus, pancreas, prostate	14, 2, 1, 395, 1, 515, 1, 13, 4	NO	NO	NO	0,0002306	NO	NO	-3,91	Deleterious	0,004	Damaging	35,43	35,18
Hotspot, Expert, IonT_2 validated, Cosmic, prediction, bq	UPN2_010	2	198266834	T	C	missense_variant(MODERATE|MISSENSE|Aaa/Gaa|p.Lys700Glu/c.2098A>G|1304|SF3B1|protein_coding|CODING|ENST00000335508|15|C)	12898	7695	20613	0,3733081065	1	1	1	1	1	0	1	1	7	NO	0	COSM84677	breast, central_nervous_system, eye, haematopoietic_and_lymphoid_tissue, kidney, NS, oesophagus, pancreas, prostate	14, 2, 1, 395, 1, 515, 1, 13, 4	NO	NO	NO	0,0002306	NO	NO	-3,91	Deleterious	0,004	Damaging	35,41	35,18
Hotspot, 2nd Illumina, IonT_2 validated, Expert, Cosmic, prediction, bq	UPN2_013	2	198266834	T	C	missense_variant(MODERATE|MISSENSE|Aaa/Gaa|p.Lys700Glu/c.2098A>G|1304|SF3B1|protein_coding|CODING|ENST00000335508|15|C)	3936	2980	6921	0,4305736165	1	1	1	1	1	0	1	1	7	NO	0	COSM84677	breast, central_nervous_system, eye, haematopoietic_and_lymphoid_tissue, kidney, NS, oesophagus, pancreas, prostate	14, 2, 1, 395, 1, 515, 1, 13, 4	NO	NO	NO	0,0002306	NO	NO	-3,91	Deleterious	0,004	Damaging	35,42	35,21
Hotspot, Expert, Cosmic, prediction, bq	UPN2_092	2	198266834	T	C	missense_variant(MODERATE|MISSENSE|Aaa/Gaa|p.Lys700Glu/c.2098A>G|1304|SF3B1|protein_coding|CODING|ENST00000335508|15|C)	3115	2803	5923	0,4732399122	1	1	1	1	1	0	1	1	7	NO	0	COSM84677	breast, central_nervous_system, eye, haematopoietic_and_lymphoid_tissue, kidney, NS, oesophagus, pancreas, prostate	14, 2, 1, 395, 1, 515, 1, 13, 4	NO	NO	NO	0,0002306	NO	NO	-3,91	Deleterious	0,004	Damaging	35,49	35,17
Hotspot, Expert, Cosmic, prediction, bq	UPN2_064	2	198266834	T	C	missense_variant(MODERATE|MISSENSE|Aaa/Gaa|p.Lys700Glu/c.2098A>G|1304|SF3B1|protein_coding|CODING|ENST00000335508|15|C)	3199	2320	5528	0,4196816208	1	1	1	1	1	0	1	1	7	NO	0	COSM84677	breast, central_nervous_system, eye, haematopoietic_and_lymphoid_tissue, kidney, NS, oesophagus, pancreas, prostate	14, 2, 1, 395, 1, 515, 1, 13, 4	NO	NO	NO	0,0002306	NO	NO	-3,91	Deleterious	0,004	Damaging	34,86	34,65
Hotspot, Expert, Cosmic, prediction, bq	UPN2_065	2	198266834	T	C	missense_variant(MODERATE|MISSENSE|Aaa/Gaa|p.Lys700Glu/c.2098A>G|1304|SF3B1|protein_coding|CODING|ENST00000335508|15|C)	4878	2653	7542	0,351763458	1	1	1	1	1	0	1	1	7	NO	0	COSM84677	breast, central_nervous_system, eye, haematopoietic_and_lymphoid_tissue, kidney, NS, oesophagus, pancreas, prostate	14, 2, 1, 395, 1, 515, 1, 13, 4	NO	NO	NO	0,0002306	NO	NO	-3,91	Deleterious	0,004	Damaging	34,73	34,72
Hotspot, Expert, Cosmic, prediction, bq	UPN2_071	2	198266834	T	C	missense_variant(MODERATE|MISSENSE|Aaa/Gaa|p.Lys700Glu/c.2098A>G|1304|SF3B1|protein_coding|CODING|ENST00000335508|15|C)	3801	1692	5500	0,3076363636	1	1	1	1	1	0	1	1	7	NO	0	COSM84677	breast, central_nervous_system, eye, haematopoietic_and_lymphoid_tissue, kidney, NS, oesophagus, pancreas, prostate	14, 2, 1, 395, 1, 515, 1, 13, 4	NO	NO	NO	0,0002306	NO	NO	-3,91	Deleterious	0,004	Damaging	34,79	34,82
Hotspot, Expert, Cosmic, prediction, bq	UPN2_075	2	198266834	T	C	missense_variant(MODERATE|MISSENSE|Aaa/Gaa|p.Lys700Glu/c.2098A>G|1304|SF3B1|protein_coding|CODING|ENST00000335508|15|C)	6904	2935	9851	0,2979392955	1	1	1	1	1	0	1	1	7	NO	0	COSM84677	breast, central_nervous_system, eye, haematopoietic_and_lymphoid_tissue, kidney, NS, oesophagus, pancreas, prostate	14, 2, 1, 395, 1, 515, 1, 13, 4	NO	NO	NO	0,0002306	NO	NO	-3,91	Deleterious	0,004	Damaging	34,8	34,76
Hotspot, Expert, Cosmic, prediction, bq	UPN2_077	2	198266834	T	C	missense_variant(MODERATE|MISSENSE|Aaa/Gaa|p.Lys700Glu/c.2098A>G|1304|SF3B1|protein_coding|CODING|ENST00000335508|15|C)	6646	4216	10874	0,3877138128	1	1	1	1	1	0	1	1	7	NO	0	COSM84677	breast, central_nervous_system, eye, haematopoietic_and_lymphoid_tissue, kidney, NS, oesophagus, pancreas, prostate	14, 2, 1, 395, 1, 515, 1, 13, 4	NO	NO	NO	0,0002306	NO	NO	-3,91	Deleterious	0,004	Damaging	34,91	34,88
Hotspot, Expert, Cosmic, prediction, bq	UPN2_081	2	198266834	T	C	missense_variant(MODERATE|MISSENSE|Aaa/Gaa|p.Lys700Glu/c.2098A>G|1304|SF3B1|protein_coding|CODING|ENST00000335508|15|C)	3840	2694	6541	0,4118636294	1	1	1	1	1	0	1	1	7	NO	0	COSM84677	breast, central_nervous_system, eye, haematopoietic_and_lymphoid_tissue, kidney, NS, oesophagus, pancreas, prostate	14, 2, 1, 395, 1, 515, 1, 13, 4	NO	NO	NO	0,0002306	NO	NO	-3,91	Deleterious	0,004	Damaging	34,93	34,76
Hotspot, 2nd Illumina, Expert, Cosmic, prediction, bq	UPN2_086	2	198266834	T	C	missense_variant(MODERATE|MISSENSE|Aaa/Gaa|p.Lys700Glu/c.2098A>G|1304|SF3B1|protein_coding|CODING|ENST00000335508|15|C)	6790	1151	7957	0,1446525072	1	1	0	1	1	0	0	1	5	NO	0	COSM84677	breast, central_nervous_system, eye, haematopoietic_and_lymphoid_tissue, kidney, NS, oesophagus, pancreas, prostate	14, 2, 1, 395, 1, 515, 1, 13, 4	NO	NO	NO	0,0002306	NO	NO	-3,91	Deleterious	0,004	Damaging	34,87	34,7
Hotspot, Expert, Cosmic, prediction, bq	UPN2_100	2	198266834	T	C	missense_variant(MODERATE|MISSENSE|Aaa/Gaa|p.Lys700Glu/c.2098A>G|1304|SF3B1|protein_coding|CODING|ENST00000335508|15|C)	4443	2282	6730	0,3390787519	1	1	1	1	1	0	1	1	7	NO	0	COSM84677	breast, central_nervous_system, eye, haematopoietic_and_lymphoid_tissue, kidney, NS, oesophagus, pancreas, prostate	14, 2, 1, 395, 1, 515, 1, 13, 4	NO	NO	NO	0,0002306	NO	NO	-3,91	Deleterious	0,004	Damaging	35,47	35,32
Hotspot, Expert, Cosmic, prediction, bq	UPN2_103	2	198266834	T	C	missense_variant(MODERATE|MISSENSE|Aaa/Gaa|p.Lys700Glu/c.2098A>G|1304|SF3B1|protein_coding|CODING|ENST00000335508|15|C)	6360	1641	8006	0,2049712715	1	1	1	1	1	0	0	1	6	NO	0	COSM84677	breast, central_nervous_system, eye, haematopoietic_and_lymphoid_tissue, kidney, NS, oesophagus, pancreas, prostate	14, 2, 1, 395, 1, 515, 1, 13, 4	NO	NO	NO	0,0002306	NO	NO	-3,91	Deleterious	0,004	Damaging	35,5	35,33
Hotspot, Expert, Cosmic, prediction, bq	UPN2_105	2	198266834	T	C	missense_variant(MODERATE|MISSENSE|Aaa/Gaa|p.Lys700Glu/c.2098A>G|1304|SF3B1|protein_coding|CODING|ENST00000335508|15|C)	5039	2676	7722	0,3465423465	1	1	1	1	1	0	1	1	7	NO	0	COSM84677	breast, central_nervous_system, eye, haematopoietic_and_lymphoid_tissue, kidney, NS, oesophagus, pancreas, prostate	14, 2, 1, 395, 1, 515, 1, 13, 4	NO	NO	NO	0,0002306	NO	NO	-3,91	Deleterious	0,004	Damaging	35,46	35,31
Hotspot, Expert, Cosmic, prediction, bq	UPN2_109	2	198266834	T	C	missense_variant(MODERATE|MISSENSE|Aaa/Gaa|p.Lys700Glu/c.2098A>G|1304|SF3B1|protein_coding|CODING|ENST00000335508|15|C)	8696	2668	11372	0,2346113261	1	1	1	1	1	0	0	1	6	NO	0	COSM84677	breast, central_nervous_system, eye, haematopoietic_and_lymphoid_tissue, kidney, NS, oesophagus, pancreas, prostate	14, 2, 1, 395, 1, 515, 1, 13, 4	NO	NO	NO	0,0002306	NO	NO	-3,91	Deleterious	0,004	Damaging	35,46	35,34
Hotspot, Expert, Cosmic, prediction, bq	UPN2_050	2	198267359	C	A	missense_variant(MODERATE|MISSENSE|aaG/aaT|p.Lys666Asn/c.1998G>T|1304|SF3B1|protein_coding|CODING|ENST00000335508|14|A)	6315	3467	9808	0,3534869494	1	1	0	0	1	1	1	1	6	NO	NO	COSM131557	endometrium, haematopoietic_and_lymphoid_tissue, NS	1, 15, 28	NO	NO	NO	NA	NO	NO	-4,88	Deleterious	0	Damaging	35,23	33,56
Hotspot, Expert, Cosmic, prediction, bq	UPN2_045	2	198267361	T	C	missense_variant(MODERATE|MISSENSE|Aag/Gag|p.Lys666Glu/c.1996A>G|1304|SF3B1|protein_coding|CODING|ENST00000335508|14|C)	9272	1430	10751	0,1330108827	0	1	0	0	1	1	0	0	3	NO	NO	COSM110694	breast, haematopoietic_and_lymphoid_tissue, pancreas	1, 17, 1	NO	NO	NO	NO	NO	NO	-3,91	Deleterious	0,001	Damaging	34,05	35,51
Hotspot, Sanger other sample, 454 validated, Expert, Cosmic, prediction, bq	UPN2_012	2	198267371	G	C	missense_variant(MODERATE|MISSENSE|caC/caG|p.His662Gln/c.1986C>G|1304|SF3B1|protein_coding|CODING|ENST00000335508|14|C)	4256	2332	6608	0,352905569	1	1	0	0	1	0	1	1	5	NO	NO	COSM110692	haematopoietic_and_lymphoid_tissue, NS, prostate	30, 35, 1	NO	NO	NO	NA	NO	NO	-7,78	Deleterious	0,008	Damaging	34,58	35,49
Hotspot, Sanger other sample, Expert, Cosmic, prediction, bq	UPN2_014	2	198267371	G	T	missense_variant(MODERATE|MISSENSE|caC/caA|p.His662Gln/c.1986C>A|1304|SF3B1|protein_coding|CODING|ENST00000335508|14|T)	9072	2344	11441	0,204877196	1	1	0	0	1	1	0	0	4	NO	NO	COSM130416	haematopoietic_and_lymphoid_tissue	17	NO	NO	NO	NA	NO	NO	-7,78	Deleterious	0,008	Damaging	35,11	35,11
Hotspot, Sanger other sample, Expert, Cosmic, prediction, bq	UPN2_053	2	198267371	G	T	missense_variant(MODERATE|MISSENSE|caC/caA|p.His662Gln/c.1986C>A|1304|SF3B1|protein_coding|CODING|ENST00000335508|14|T)	12066	2062	14177	0,1454468505	0	1	0	0	1	1	0	0	3	NO	NO	COSM130416	haematopoietic_and_lymphoid_tissue	17	NO	NO	NO	NA	NO	NO	-7,78	Deleterious	0,008	Damaging	34,41	34,42
Hotspot, Expert, 454 validated, IonT_1 validated, Cosmic, prediction, bq	UPN2_015	2	198267373	G	C	missense_variant(MODERATE|MISSENSE|Cac/Gac|p.His662Asp/c.1984C>G|1304|SF3B1|protein_coding|CODING|ENST00000335508|14|C)	12268	3397	15710	0,2162316996	1	1	0	0	1	1	0	0	4	NO	NO	COSM131560	haematopoietic_and_lymphoid_tissue	10	NO	NO	NO	NO	NO	NO	-8,75	Deleterious	0,001	Damaging	35	35,57
Hotspot, Expert, Cosmic, prediction, bq	UPN2_069	2	198267481	T	C	missense_variant(MODERATE|MISSENSE|Aac/Gac|p.Asn626Asp/c.1876A>G|1304|SF3B1|protein_coding|CODING|ENST00000335508|14|C)	7270	4782	12092	0,3954680781	1	1	1	1	1	1	1	1	8	NO	NO	COSM131555	breast, haematopoietic_and_lymphoid_tissue, prostate	1, 2, 1	NO	NO	NO	8,24E-006	NO	NO	-4,86	Deleterious	0,001	Damaging	34,55	33,29
Hotspot, Sanger other sample, 454 validated, Expert, Cosmic, prediction, bq	UPN2_005	2	198267484	G	A	missense_variant(MODERATE|MISSENSE|Cgt/Tgt|p.Arg625Cys/c.1873C>T|1304|SF3B1|protein_coding|CODING|ENST00000335508|14|A)	1209	478	1693	0,2823390431	1	1	1	1	1	0	1	1	7	NO	NO	COSM110696	eye, haematopoietic_and_lymphoid_tissue, pancreas, salivary_gland, skin, urinary_tract	12, 11, 2, 1, 3, 1	NO	NO	NO	1,65E-005	NO	NO	-7,67	Deleterious	0	Damaging	31,77	33,99
Hotspot, Sanger validated, 454 validated, IonT_1 validated, Expert, Cosmic, prediction, bq	UPN2_035	2	198267484	G	A	missense_variant(MODERATE|MISSENSE|Cgt/Tgt|p.Arg625Cys/c.1873C>T|1304|SF3B1|protein_coding|CODING|ENST00000335508|14|A)	7423	2077	9524	0,2180806384	1	1	1	1	1	0	0	1	6	NO	NO	COSM110696	eye, haematopoietic_and_lymphoid_tissue, pancreas, salivary_gland, skin, urinary_tract	12, 11, 2, 1, 3, 1	NO	NO	NO	1,65E-005	NO	NO	-7,67	Deleterious	0	Damaging	30,1	33,45
Hotspot, Sanger other sample, 454 validated Expert, Cosmic, prediction, bq	UPN2_011	2	198267484	G	A	missense_variant(MODERATE|MISSENSE|Cgt/Tgt|p.Arg625Cys/c.1873C>T|1304|SF3B1|protein_coding|CODING|ENST00000335508|14|A)	12174	3176	15429	0,2058461339	1	1	1	1	1	0	0	1	6	NO	NO	COSM110696	eye, haematopoietic_and_lymphoid_tissue, pancreas, salivary_gland, skin, urinary_tract	12, 11, 2, 1, 3, 1	NO	NO	NO	1,65E-005	NO	NO	-7,67	Deleterious	0	Damaging	31,38	33,78
Hotspot, Sanger other sample, Expert, Cosmic, prediction, bq	UPN2_095	2	198267484	G	A	missense_variant(MODERATE|MISSENSE|Cgt/Tgt|p.Arg625Cys/c.1873C>T|1304|SF3B1|protein_coding|CODING|ENST00000335508|14|A)	5514	3336	8878	0,3757603064	1	1	1	1	1	0	1	1	7	NO	NO	COSM110696	eye, haematopoietic_and_lymphoid_tissue, pancreas, salivary_gland, skin, urinary_tract	12, 11, 2, 1, 3, 1	NO	NO	NO	1,65E-005	NO	NO	-7,67	Deleterious	0	Damaging	30,02	34,4
Hotspot, Sanger validated, 454 validated, IonT_1 validated, Expert, Cosmic, prediction, bq	UPN2_024	2	198267491	C	A	missense_variant(MODERATE|MISSENSE|gaG/gaT|p.Glu622Asp/c.1866G>T|1304|SF3B1|protein_coding|CODING|ENST00000335508|14|A)	3950	1186	5145	0,2305150632	1	1	1	1	1	0	0	1	6	NO	NO	COSM110693	haematopoietic_and_lymphoid_tissue	30	NO	NO	NO	NO	NO	NO	-2,81	Deleterious	0,05	Damaging	34,95	35,09
inspected	UPN2_048	2	198267702	C	T	missense_variant(MODERATE|MISSENSE|Ggc/Agc|p.Gly593Ser/c.1777G>A|1304|SF3B1|protein_coding|CODING|ENST00000335508|13|T)	747	29	777	0,0373230373	0	0	0	0	1	0	0	1	2	NO	NO	NO	NO	O	NO	NO	NO	NO	NO	NO	-5,41	Deleterious	0,013	Damaging	33,81	32,03
Expert, freq	UPN2_067	4	106155606	T	TA	frameshift_variant(HIGH||aac/aaAc|p.Asn170fs/c.509dupA|2002|TET2|protein_coding|CODING|ENST00000380013|3|TA|INFO_REALIGN_3_PRIME)	58678	16151	58895	0,2742338059	1	1	0	1	0	1	0	1	5	NO	NO	NO	NA	NA	NO	NO	NO	NO	NO	NO	NA	NA	NA	NA	32,77	NA
454 validated, Expert, freq	UPN2_005	4	106156426	AC	A	frameshift_variant(HIGH||aca/|p.Thr443fs/c.1328delC|2002|TET2|protein_coding|CODING|ENST00000380013|3|A)	1886	3408	5310	0,6418079096	1	1	1	1	1	1	0	1	7	NO	NO	NO	NA	NA	NO	NO	NO	NO	NO	NO	NA	NA	NA	NA	34,47	NA
Expert, bq, freq	UPN2_028	4	106156675	C	T	stop_gained(HIGH|NONSENSE|Cag/Tag|p.Gln526*/c.1576C>T|2002|TET2|protein_coding|CODING|ENST00000380013|3|T)	11006	5111	16156	0,3163530577	0	1	0	0	1	1	0	1	4	NO	NO	NO	NO	O	NO	NO	NO	NO	NO	NO	NA	NA	NA	NA	35,28	35,63
Expert, bq, freq	UPN2_049	4	106156795	G	T	stop_gained(HIGH|NONSENSE|Gaa/Taa|p.Glu566*/c.1696G>T|2002|TET2|protein_coding|CODING|ENST00000380013|3|T)	4482	7629	12223	0,6241511904	1	1	1	1	0	1	1	1	7	NO	NO	NO	NO	O	NO	NO	NO	NO	NO	NO	NA	NA	NA	NA	32,89	32,67
2nd Illumina, 454 validated, Expert, freq	UPN2_001	4	106157105	CA	C	frameshift_variant(HIGH||aaa/|p.Ala671fs/c.2010delA|2002|TET2|protein_coding|CODING|ENST00000380013|3|C|INFO_REALIGN_3_PRIME)	19432	7460	26997	0,2763269993	1	1	0	1	0	1	0	1	5	NO	NO	NO	NA	NA	NO	NO	NO	NO	NO	NO	NA	NA	NA	NA	34,08	NA
Expert, freq	UPN2_054	4	106157182	AT	A	frameshift_variant(HIGH||atg/|p.Met695fs/c.2084delT|2002|TET2|protein_coding|CODING|ENST00000380013|3|A)	25645	4788	30647	0,1562306262	1	1	0	1	1	1	0	0	5	NO	NO	NO	NA	NA	NO	NO	NO	NO	NO	NO	NA	NA	NA	NA	32,2	NA
454 validated, Expert, freq	UPN2_089	4	106157235	AT	A	frameshift_variant(HIGH||tca/|p.Ser714fs/c.2140delT|2002|TET2|protein_coding|CODING|ENST00000380013|3|A|INFO_REALIGN_3_PRIME)	6167	7624	13845	0,5506681112	1	1	0	1	0	1	0	1	5	NO	NO	NO	NO	O	NO	NO	NO	NO	NO	NO	NA	NA	NA	NA	34,68	NA
Expert, bq, freq	UPN2_068	4	106157342	T	A	stop_gained(HIGH|NONSENSE|tTa/tAa|p.Leu748*/c.2243T>A|2002|TET2|protein_coding|CODING|ENST00000380013|3|A)	25165	11153	36394	0,3064516129	1	1	0	0	1	1	0	1	5	NO	NO	NO	NO	O	NO	NO	NO	NO	NO	NO	NA	NA	NA	NA	34,84	35,09
Expert, Cosmic, prediction, bq	UPN2_071	4	106157573	C	G	stop_gained(HIGH|NONSENSE|tCa/tGa|p.Ser825*/c.2474C>G|2002|TET2|protein_coding|CODING|ENST00000380013|3|G)	27182	10347	37753	0,2740709348	0	1	1	1	1	1	0	1	6	NO	NO	COSM4383851, COSM87104	haematopoietic_and_lymphoid_tissue	5	NO	NO	NO	NO	NO	NO	NA	NA	NA	NA	33,08	33,81
Expert, freq	UPN2_025	4	106157679	AAACTTGCATC	A	frameshift_variant(HIGH||aacttgcatcac/|p.Asn861fs/c.2582_2591delACTTGCATCA|2002|TET2|protein_coding|CODING|ENST00000380013|3|A|INFO_REALIGN_3_PRIME)	17963	11198	29246	0,3828899679	1	1	0	1	1	1	0	1	6	NO	NO	NO	NA	NA	NO	NO	NO	NO	NO	NO	NA	NA	NA	NA	33,67	NA
Expert, bq, freq	UPN2_048	4	106157806	A	T	missense_variant(MODERATE|MISSENSE|Aac/Tac|p.Asn903Tyr/c.2707A>T|2002|TET2|protein_coding|CODING|ENST00000380013|3|T)	446	116	563	0,2060390764	1	1	1	0	0	0	0	1	4	NO	NO	NO	NO	O	NO	NO	NO	NO	NO	NO	-2,15	Neutral	0,004	Damaging	35,48	34,53
Expert, bq, freq	UPN2_048	4	106157810	A	G	missense_variant(MODERATE|MISSENSE|cAa/cGa|p.Gln904Arg/c.2711A>G|2002|TET2|protein_coding|CODING|ENST00000380013|3|G)	444	115	563	0,2042628774	1	1	1	0	0	1	0	1	5	NO	NO	NO	NO	O	NO	NO	NO	NO	NO	NO	-1,25	Neutral	0,073	Tolerated	35,71	34,76
Expert, bq, freq	UPN2_048	4	106157848	C	T	stop_gained(HIGH|NONSENSE|Caa/Taa|p.Gln917*/c.2749C>T|2002|TET2|protein_coding|CODING|ENST00000380013|3|T)	600	214	818	0,2616136919	1	1	1	0	1	1	1	1	7	NO	NO	COSM5487353, COSM5487354	Something is odd...	0	NO	NO	NO	NO	NO	NO	NA	NA	NA	NA	28,31	32,77
2nd Illumina, 454 validated, IonT_1 validated, Expert	UPN2_004	4	106157878	GT	G	frameshift_variant(HIGH||ttt/|p.Pro929fs/c.2784delT|2002|TET2|protein_coding|CODING|ENST00000380013|3|G|INFO_REALIGN_3_PRIME)	1527	1018	2557	0,3981228002	1	1	0	1	0	1	0	1	5	NO	NO	NO	NO	O	NO	NO	NO	NO	NO	NO	NA	NA	NA	NA	33,89	NA
Expert, freq	UPN2_045	4	106164036	T	TA	frameshift_variant(HIGH||act/aAct|p.Thr1183fs/c.3547dupA|2002|TET2|protein_coding|CODING|ENST00000380013|5|TA|INFO_REALIGN_3_PRIME)	40645	11235	40854	0,2750036716	1	1	1	1	0	1	0	1	6	NO	NO	NO	NA	NA	NO	NO	NO	NO	NO	NO	NA	NA	NA	NA	32,38	NA
Expert, bq, prediction	UPN2_077	4	106164079	A	G	missense_variant(MODERATE|MISSENSE|Aag/Gag|p.Lys1197Glu/c.3589A>G|2002|TET2|protein_coding|CODING|ENST00000380013|5|G)	32817	11460	44527	0,2573719316	1	1	1	1	1	1	0	1	7	NO	NO	NO	NA	NA	NO	NO	NO	NO	NO	NO	-3,83	Deleterious	0,022	Damaging	32,35	32,56
Expert, Cosmic, prediction, bq	UPN2_034	4	106180834	G	A	missense_variant(MODERATE|MISSENSE|Ggt/Agt|p.Gly1288Ser/c.3862G>A|2002|TET2|protein_coding|CODING|ENST00000380013|7|A)	2523	584	3123	0,1869996798	1	1	0	1	1	0	0	1	5	NO	NO	COSM110780	haematopoietic_and_lymphoid_tissue	2	NO	NO	NO	NO	NO	NO	-5,28	Deleterious	0,008	Damaging	34,97	34,34
Expert, Cosmic, prediction, bq	UPN2_064	4	106180835	G	T	missense_variant(MODERATE|MISSENSE|gGt/gTt|p.Gly1288Val/c.3863G>T|2002|TET2|protein_coding|CODING|ENST00000380013|7|T)	1666	1083	2755	0,3931034483	1	1	1	1	1	0	1	1	7	NO	NO	COSM1716167	haematopoietic_and_lymphoid_tissue	2	NO	NO	NO	NO	NO	NO	-7,86	Deleterious	0,002	Damaging	33,87	34,29
Expert, bq, prediction	UPN2_078	4	106180891	A	G	missense_variant(MODERATE|MISSENSE|Agg/Ggg|p.Arg1307Gly/c.3919A>G|2002|TET2|protein_coding|CODING|ENST00000380013|7|G)	14085	4613	18783	0,2455944205	1	1	1	1	1	1	0	1	7	NO	NO	NO	NO	O	NO	NO	NO	NO	NO	NO	-6,16	Deleterious	0,001	Damaging	32,89	31,25
Expert, bq, prediction	UPN2_092	4	106190776	G	A	missense_variant(MODERATE|MISSENSE|Gaa/Aaa|p.Glu1352Lys/c.4054G>A|2002|TET2|protein_coding|CODING|ENST00000380013|9|A)	928	1000	1935	0,5167958656	1	1	1	1	1	0	1	1	7	NO	NO	NO	NO	O	NO	NO	NO	NO	NO	NO	-3,84	Deleterious	0,001	Damaging	35,6	35,84
Expert, Cosmic, bq	UPN2_030	4	106190797	C	T	missense_variant(MODERATE|MISSENSE|Cgt/Tgt|p.Arg1359Cys/c.4075C>T|2002|TET2|protein_coding|CODING|ENST00000380013|9|T)	627	4768	5400	0,882962963	1	1	1	1	1	0	1	1	7	NO	NO	COSM41649	cervix, haematopoietic_and_lymphoid_tissue	1, 5	NO	NO	NO	NO	NO	NO	-7,29	Deleterious	0,079	Tolerated	35,06	35,23
Expert, Cosmic, prediction, bq	UPN2_103	4	106190860	C	T	missense_variant(MODERATE|MISSENSE|Cat/Tat|p.His1380Tyr/c.4138C>T|2002|TET2|protein_coding|CODING|ENST00000380013|9|T)	6837	1005	7856	0,1279276986	1	1	0	1	1	1	0	1	6	NO	NO	COSM87161	haematopoietic_and_lymphoid_tissue	13	NO	NO	NO	7,59E-005	NO	NO	-5,74	Deleterious	0	Damaging	33,02	35,16
Expert, freq	UPN2_071	4	106193926	CT	C	frameshift_variant(HIGH||tgc/|p.Cys1464fs/c.4390delT|2002|TET2|protein_coding|CODING|ENST00000380013|10|C|INFO_REALIGN_3_PRIME)	5340	820	6194	0,1323861802	1	1	0	1	0	1	0	0	4	NO	NO	NO	NO	O	NO	NO	NO	NO	NO	NO	NA	NA	NA	NA	35,09	NA
Expert, freq, no SNP database	UPN2_026	4	106196328	CAG	C	frameshift_variant(HIGH||gag/|p.Glu1555fs/c.4664_4665delAG|2002|TET2|protein_coding|CODING|ENST00000380013|11|C|INFO_REALIGN_3_PRIME)	4929	4996	9955	0,5018583626	1	1	1	1	1	1	0	1	7	NO	NO	NO	NA	NA	NO	NO	NO	NO	NO	NO	NA	NA	NA	NA	33,13	NA
Expert, bq, no SNP database	UPN2_047	4	106196645	A	G	missense_variant(MODERATE|MISSENSE|Agg/Ggg|p.Arg1660Gly/c.4978A>G|2002|TET2|protein_coding|CODING|ENST00000380013|11|G)	15877	15710	31750	0,4948031496	1	1	1	1	1	1	1	1	8	NO	NO	NO	NO	O	NO	NO	NO	NO	NO	NO	-1,81	Neutral	0,091	Tolerated	33,43	32,21
454 validated, IonT_1 validated, Expert, bq, prediction	UPN2_015	4	106197302	G	A	missense_variant(MODERATE|MISSENSE|Gag/Aag|p.Glu1879Lys/c.5635G>A|2002|TET2|protein_coding|CODING|ENST00000380013|11|A)	17293	5141	22454	0,2289569787	1	1	0	0	1	1	0	0	4	NO	NO	NO	NO	O	NO	NO	NO	NO	NO	NO	-3,62	Deleterious	0	Damaging	35,57	35,8
Hotspot, Expert, Cosmic, prediction, bq	UPN2_026	4	106197308	C	T	missense_variant(MODERATE|MISSENSE|Cat/Tat|p.His1881Tyr/c.5641C>T|2002|TET2|protein_coding|CODING|ENST00000380013|11|T)	16869	3565	20453	0,1743020584	1	1	0	0	1	1	0	0	4	NO	NO	COSM4383970	haematopoietic_and_lymphoid_tissue	1	NO	NO	NO	NO	NO	NO	-5,4	Deleterious	0	Damaging	35,67	35,53
2nd Illumina, 454 validated Expert, prediction, bq	UPN2_013	7	148506402	C	A	missense_variant+splice_region_variant(MODERATE|MISSENSE|Gtt/Ttt|p.Val704Phe/c.2110G>T|751|EZH2|protein_coding|CODING|ENST00000320356|18|A)	3513	2462	5988	0,4111556446	1	1	1	1	1	0	1	1	7	NO	NO	NO	NA	NA	NO	NO	NO	NO	NO	NO	-4,36	Deleterious	0	Damaging	34,86	35,28
Hotspot, Expert, Cosmic, prediction, bq	UPN2_049	7	148506443	C	T	missense_variant(MODERATE|MISSENSE|cGt/cAt|p.Arg690His/c.2069G>A|751|EZH2|protein_coding|CODING|ENST00000320356|18|T)	5787	19118	25003	0,7646282446	1	1	1	1	1	1	1	1	8	NO	NO	COSM52980	haematopoietic_and_lymphoid_tissue	15	NO	NO	NO	NO	NO	NO	-4,37	Deleterious	0	Damaging	30,96	32,97
Expert, prediction, bq	UPN2_082	7	148507464	C	G	missense_variant(MODERATE|MISSENSE|Gat/Cat|p.Asp664His/c.1990G>C|751|EZH2|protein_coding|CODING|ENST00000320356|17|G)	16410	5060	21517	0,2351628945	1	1	1	1	1	0	0	1	6	NO	NO	NO	NO	O	NO	NO	NO	NO	NO	NO	-6,38	Deleterious	0	Damaging	35,1	35,02
Expert, bq, prediction	UPN2_017	7	148512074	C	A	missense_variant(MODERATE|MISSENSE|tGt/tTt|p.Cys535Phe/c.1604G>T|751|EZH2|protein_coding|CODING|ENST00000320356|14|A)	6658	5185	11907	0,4354581339	1	1	0	1	1	1	1	1	7	NO	NO	NO	NO	O	NO	NO	NO	NO	NO	NO	-9,99	Deleterious	0	Damaging	32,83	33,16
Hotspot, Sanger validated, 454 validated, IonT_1 validated, Expert, Cosmic, bq	UPN2_040	7	148523591	G	A	stop_gained(HIGH|NONSENSE|Cga/Tga|p.Arg288*/c.862C>T|751|EZH2|protein_coding|CODING|ENST00000320356|8|A)	8896	8719	17663	0,4936307536	1	1	1	1	1	1	1	1	8	NO	NO	COSM1000721	haematopoietic_and_lymphoid_tissue	2	NO	NO	NO	NO	NO	NO	NA	NA	NA	NA	33,39	32,54
Expert, bq, freq	UPN2_056	7	148524330	A	T	missense_variant(MODERATE|MISSENSE|ttT/ttA|p.Phe218Leu/c.654T>A|751|EZH2|protein_coding|CODING|ENST00000320356|7|T)	85	22	109	0,2018348624	1	1	1	1	1	1	1	1	8	NO	NO	NO	NO	O	NO	NO	NO	NO	NO	NO	-3,03	Deleterious	0,095	Tolerated	33,71	33,82
2nd Illumina, Expert, freq	UPN2_083	12	12022491	G	GC	frameshift_variant(HIGH||ctc/cCtc|p.Leu201fs/c.601dupC|452|ETV6|protein_coding|CODING|ENST00000396373|5|GC|INFO_REALIGN_3_PRIME);LOF=(ETV6|ENSG00000139083|5|0	5676	1577	5712	0,2760854342	1	1	0	1	0	1	0	1	5	NO	NO	NO	NO	O	NO	NO	NO	NO	NO	NO	NA	NA	NA	NA	32,82	NA
Expert, prediction, bq	UPN2_017	12	12037403	T	C	missense_variant(MODERATE|MISSENSE|gTc/gCc|p.Val345Ala/c.1034T>C|452|ETV6|protein_coding|CODING|ENST00000396373|6|C)	2994	2502	5506	0,4544133672	1	1	1	1	1	0	1	1	7	NO	NO	NO	NO	O	NO	NO	NO	NO	NO	NO	-2,95	Deleterious	0,002	Damaging	35,56	35,19
Hotspot, Expert, dbSNP flag, Cosmic, prediction, bq	UPN2_045	15	90631934	C	T	missense_variant(MODERATE|MISSENSE|cGg/cAg|p.Arg140Gln/c.419G>A|452|IDH2|protein_coding|CODING|ENST00000330062|4|T)	15778	3523	19370	0,1818791946	1	1	0	1	1	1	0	1	6	NO	NO	COSM41590	haematopoietic_and_lymphoid_tissue	489	NO	rs121913502	YES	0,0001071	NO	NO	-3,81	Deleterious	0	Damaging	30,71	32,56
Hotspot, 454 validated Expert, dbSNP flag, Cosmic, prediction, bq	UPN2_009	15	90631934	C	T	missense_variant(MODERATE|MISSENSE|cGg/cAg|p.Arg140Gln/c.419G>A|452|IDH2|protein_coding|CODING|ENST00000330062|4|T)	21641	12877	34625	0,371898917	1	1	1	1	1	1	1	1	8	NO	NO	COSM41590	haematopoietic_and_lymphoid_tissue	489	NO	rs121913502	YES	0,0001071	NO	NO	-3,81	Deleterious	0	Damaging	31,74	32,95
Hotspot, Expert, dbSNP flag, Cosmic, prediction, bq	UPN2_079	15	90631934	C	T	missense_variant(MODERATE|MISSENSE|cGg/cAg|p.Arg140Gln/c.419G>A|452|IDH2|protein_coding|CODING|ENST00000330062|4|T)	10981	2167	13213	0,1640051464	1	1	0	1	1	1	0	1	6	NO	NO	COSM41590	haematopoietic_and_lymphoid_tissue	489	NO	rs121913502	YES	0,0001071	NO	NO	-3,81	Deleterious	0	Damaging	29,91	32,15
Hotspot, Expert, dbSNP flag, Cosmic, prediction, bq	UPN2_082	15	90631934	C	T	missense_variant(MODERATE|MISSENSE|cGg/cAg|p.Arg140Gln/c.419G>A|452|IDH2|protein_coding|CODING|ENST00000330062|4|T)	13978	2440	16511	0,1477802677	1	1	0	1	1	1	0	1	6	NO	NO	COSM41590	haematopoietic_and_lymphoid_tissue	489	NO	rs121913502	YES	0,0001071	NO	NO	-3,81	Deleterious	0	Damaging	29,97	32
Hotspot, Expert, dbSNP flag, Cosmic, prediction, bq	UPN2_110	15	90631934	C	T	missense_variant(MODERATE|MISSENSE|cGg/cAg|p.Arg140Gln/c.419G>A|452|IDH2|protein_coding|CODING|ENST00000330062|4|T)	13168	1924	15125	0,1272066116	1	1	0	1	1	1	0	1	6	NO	NO	COSM41590	haematopoietic_and_lymphoid_tissue	489	NO	rs121913502	YES	0,0001071	NO	NO	-3,81	Deleterious	0	Damaging	30,25	33,93
Expert, Cosmic, prediction, bq	UPN2_048	17	7577128	A	T	missense_variant(MODERATE|MISSENSE|ttT/ttA|p.Phe270Leu/c.810T>A|393|TP53|protein_coding|CODING|ENST00000269305|8|T)	12904	143	13115	0,0109035456	0	0	0	0	1	1	0	1	3	NO	NO	COSM5369801, COSM5369800, COSM44156, COSM5369802	large_intestine, lung, oesophagus, urinary_tract	1, 1, 2, 1	NO	NO	NO	NO	NO	NO	-5,14	Deleterious	0,048	Damaging	35,35	33,58
inspected	UPN2_022	17	7578370	C	T	splice_donor_variant+intron_variant(HIGH|||c.559+1G>A|393|TP53|protein_coding|CODING|ENST00000269305|5|T)	9724	1730	11478	0,1507231225	0	1	0	1	0	1	0	1	4	NO	NO	COSM2744800, COSM131535, COSM3388354, COSM6901, COSM131534	large_intestine, NS, oesophagus, pancreas, skin, stomach, haematopoietic_and_lymphoid_tissue, liver, breast, ovary, soft_tissue, upper_aerodigestive_tract	12, 140, 22, 8, 5, 5, 4, 3, 1, 4, 1, 1	NO	NO	NO	NO	NO	NO					35,42	35,56
Expert, Cosmic, prediction, bq	UPN2_056	17	7579314	T	G	missense_variant+splice_region_variant(MODERATE|MISSENSE|Acg/Ccg|p.Thr125Pro/c.373A>C|393|TP53|protein_coding|CODING|ENST00000269305|4|G)	385	3670	4074	0,9008345606	1	1	1	0	1	0	1	1	6	NO	NO	COSM1646886, COSM707863, COSM3970385, COSM707862, COSM45368	central_nervous_system, lung	5, 6	NO	NO	NO	NO	NO	NO	-5,65	Deleterious	0,002	Damaging	34,95	34,95
Expert, Cosmic, prediction, bq	UPN2_092	17	7579395	G	A	missense_variant(MODERATE|MISSENSE|Cct/Tct|p.Pro98Ser/c.292C>T|393|TP53|protein_coding|CODING|ENST00000269305|4|A)	853	723	1580	0,4575949367	1	1	1	1	1	0	1	1	7	NO	NO	COSM12296	haematopoietic_and_lymphoid_tissue, oesophagus, skin	1, 1, 1	NO	NO	NO	NO	NO	NO	-6,71	Deleterious	0	Damaging	34,83	32,91
Expert, bq, Cosmic, freq	UPN2_103	17	7579514	G	A	missense_variant(MODERATE|MISSENSE|cCa/cTa|p.Pro58Leu/c.173C>T|393|TP53|protein_coding|CODING|ENST00000269305|4|A)	8518	1527	10089	0,1513529587	0	1	0	0	1	1	0	0	3	NO	NO	COSM43677	oesophagus	1	NO	NO	NO	NO	NO	NO	0,94	Neutral	0,356	Tolerated	34,92	35,33
Expert, prediction	UPN2_028	17	74732935	CGGCGGCTGTGGTGTGAGTCCGGGG	C	disruptive_inframe_deletion(MODERATE||cccccggactcacaccacagccgccgg/cgg|p.Pro95_Arg102del/c.284_307delCCCCGGACTCACACCACAGCCGCC|221|SRSF2|protein_coding|CODING|ENST00000392485|1|C)	2544	1243	3801	0,3270192055	1	1	0	1	0	1	0	1	5	NO	NO	NO	NA	NA	NO	NO	NO	1,69E-005	NO	NO	-10,6	Deleterious	NA	NA	34,27	NA
Expert, prediction	UPN2_036	17	74732935	CGGCGGCTGTGGTGTGAGTCCGGGG	C	disruptive_inframe_deletion(MODERATE||cccccggactcacaccacagccgccgg/cgg|p.Pro95_Arg102del/c.284_307delCCCCGGACTCACACCACAGCCGCC|221|SRSF2|protein_coding|CODING|ENST00000392485|1|C)	2906	343	3256	0,1053439803	1	1	0	1	0	1	0	1	5	NO	NO	NO	NA	NA	NO	NO	NO	1,69E-005	NO	NO	-10,6	Deleterious	NA	NA	34,08	NA
Expert, prediction	UPN2_079	17	74732944	TGGTGTGAGTCCGGGG	T	disruptive_inframe_deletion(MODERATE||cccccggactcacaccac/cac|p.Pro95_His99del/c.284_298delCCCCGGACTCACACC|221|SRSF2|protein_coding|CODING|ENST00000392485|1|T)	129	76	205	0,3707317073	1	1	0	1	1	1	1	1	7	NO	NO	NO	NA	NA	NO	NO	NO	NO	NO	NO	-10,16	Deleterious	NA	NA	34,53	NA
Hotspot, Expert, Cosmic, prediction, bq	UPN2_025	17	74732959	G	A	missense_variant(MODERATE|MISSENSE|cCc/cTc|p.Pro95Leu/c.284C>T|221|SRSF2|protein_coding|CODING|ENST00000392485|1|A)	4930	2853	7794	0,3660508083	1	1	1	1	1	1	1	1	8	NO	NO	COSM146288	haematopoietic_and_lymphoid_tissue	93	NO	NO	NO	NO	NO	NO	-5,95	Deleterious	0,002	Damaging	34,42	30,14
Hotspot, Expert, Cosmic, prediction, bq	UPN2_021	17	74732959	G	C	missense_variant(MODERATE|MISSENSE|cCc/cGc|p.Pro95Arg/c.284C>G|221|SRSF2|protein_coding|CODING|ENST00000392485|1|C)	2636	1086	3735	0,2907630522	1	1	1	1	1	1	1	1	8	NO	NO	COSM211661	haematopoietic_and_lymphoid_tissue	55	NO	NO	NO	NO	NO	NO	-5,01	Deleterious	0,022	Damaging	34,25	34,59
Hotspot, Expert, Cosmic, prediction, bq	UPN2_052	17	74732959	G	C	missense_variant(MODERATE|MISSENSE|cCc/cGc|p.Pro95Arg/c.284C>G|221|SRSF2|protein_coding|CODING|ENST00000392485|1|C)	3845	4820	8687	0,5548520778	1	1	1	1	1	1	1	1	8	NO	NO	COSM211661	haematopoietic_and_lymphoid_tissue	55	NO	NO	NO	NO	NO	NO	-5,01	Deleterious	0,022	Damaging	34,32	34,24
Hotspot, Expert, Cosmic, prediction, bq	UPN2_090	17	74732959	G	C	missense_variant(MODERATE|MISSENSE|cCc/cGc|p.Pro95Arg/c.284C>G|221|SRSF2|protein_coding|CODING|ENST00000392485|1|C)	3034	375	3414	0,1098418278	0	1	0	1	0	1	0	1	4	NO	NO	COSM211661	haematopoietic_and_lymphoid_tissue	55	NO	NO	NO	NO	NO	NO	-5,01	Deleterious	0,022	Damaging	33,73	33,86
Hotspot, Expert, Cosmic, prediction, bq	UPN2_110	17	74732959	G	C	missense_variant(MODERATE|MISSENSE|cCc/cGc|p.Pro95Arg/c.284C>G|221|SRSF2|protein_coding|CODING|ENST00000392485|1|C)	3709	1043	4758	0,219209752	1	1	1	1	1	1	1	1	8	NO	NO	COSM211661	haematopoietic_and_lymphoid_tissue	55	NO	NO	NO	NO	NO	NO	-5,01	Deleterious	0,022	Damaging	33,65	34,03
Expert, IonT_2 validated, prediction, freq	UPN2_003	17	74732959	G	GGGC	inframe_insertion(MODERATE||ccc/cGCCcc|p.Arg94dup/c.281_283dupGCC|221|SRSF2|protein_coding|CODING|ENST00000392485|1|GGGC)	448	85	448	0,1897321429	1	1	0	1	0	1	0	1	5	NO	NO	NO	NA	NA	NO	NO	NO	NO	NO	NO	-5,74	Deleterious	NA	NA	35,17	NA
Hotspot, Expert, IonT_2 validated, Cosmic, prediction, bq	UPN2_002	17	74732959	G	T	missense_variant(MODERATE|MISSENSE|cCc/cAc|p.Pro95His/c.284C>A|221|SRSF2|protein_coding|CODING|ENST00000392485|1|T)	2154	306	2460	0,1243902439	1	1	0	1	1	1	0	1	6	NO	NO	COSM211504	haematopoietic_and_lymphoid_tissue	147	NO	NO	NO	NO	NO	NO	-5,56	Deleterious	0,002	Damaging	35,11	30,45
Hotspot, Expert,, Cosmic, prediction	UPN2_062	17	74732959	G	T	missense_variant(MODERATE|MISSENSE|cCc/cAc|p.Pro95His/c.284C>A|221|SRSF2|protein_coding|CODING|ENST00000392485|1|T)	467	593	1060	0,5594339623	1	1	1	1	1	1	1	1	8	NO	NO	COSM211504	haematopoietic_and_lymphoid_tissue	147	NO	NO	NO	NO	NO	NO	-5,56	Deleterious	0,002	Damaging	33,41	29,91
Hotspot, Expert, Cosmic, prediction, bq	UPN2_102	17	74732959	G	T	missense_variant(MODERATE|MISSENSE|cCc/cAc|p.Pro95His/c.284C>A|221|SRSF2|protein_coding|CODING|ENST00000392485|1|T)	2306	376	2684	0,1400894188	1	1	0	1	1	1	0	1	6	NO	NO	COSM211504	haematopoietic_and_lymphoid_tissue	147	NO	NO	NO	NO	NO	NO	-5,56	Deleterious	0,002	Damaging	33,75	32
Hotspot, Expert, Cosmic, prediction, bq	UPN2_106	17	74732959	G	T	missense_variant(MODERATE|MISSENSE|cCc/cAc|p.Pro95His/c.284C>A|221|SRSF2|protein_coding|CODING|ENST00000392485|1|T)	5498	942	6454	0,1459559963	1	1	0	1	1	1	0	1	6	NO	NO	COSM211504	haematopoietic_and_lymphoid_tissue	147	NO	NO	NO	NO	NO	NO	-5,56	Deleterious	0,002	Damaging	33,68	31,77
Expert, inspected, freq	UPN2_016	20	31022286	TACC	T	stop_gained+disruptive_inframe_deletion(HIGH||taccag/tag|p.Tyr591_Gln592delinsTer/c.1773_1775delCCA|1541|ASXL1|protein_coding|CODING|ENST00000375687|13|T|INFO_REALIGN_3_PRIME)	4104	3351	7466	0,4488347174	1	1	0	1	1	1	0	1	6	NO	NO	NO	NA	NA	NO	NO	NO	NO	NO	NO	NA	NA	NA	NA	34,87	NA
Hotspot, Sanger validated, freq	UPN2_049	20	31022402	TCACCACTGCCATAGAGAGGCGGC	T	frameshift_variant(HIGH||agagaggcggccaccactgccatc/|p.Glu635fs/c.1900_1922delAGAGAGGCGGCCACCACTGCCAT|1541|ASXL1|protein_coding|CODING|ENST00000375687|13|T|INFO_REALIGN_3_PRIME)	2797	221	3034	0,0728411338	0	0	0	1	0	1	0	1	3	NO	NO	NO	NA	NA	NO	NO	NO	0,0001403	NO	NO	NA	NA	NA	NA	31,65	NA
Hotspot, Sanger validated, freq	UPN2_104	20	31022402	TCACCACTGCCATAGAGAGGCGGC	T	frameshift_variant(HIGH||agagaggcggccaccactgccatc/|p.Glu635fs/c.1900_1922delAGAGAGGCGGCCACCACTGCCAT|1541|ASXL1|protein_coding|CODING|ENST00000375687|13|T|INFO_REALIGN_3_PRIME)	2779	300	3085	0,0972447326	0	1	0	1	0	1	0	1	4	NO	NO	NO	NA	NA	NO	NO	NO	0,0001403	NO	NO	NA	NA	NA	NA	32,46	NA
Hotspot, Sanger validated, 2nd Illumina, freq	UPN2_001	20	31022441	A	AG	frameshift_variant(HIGH||ggt/ggGt|p.Gly646fs/c.1934dupG|1541|ASXL1|protein_coding|CODING|ENST00000375687|13|AG|INFO_REALIGN_3_PRIME)	5021	1280	5082	0,2518693428	1	1	0	1	0	1	0	1	5	NO	NO	NO	NA	NA	NO	NO	NO	NO	NO	NO	NA	NA	NA	NA	34,97	NA
Hotspot, Sanger validated, freq	UPN2_025	20	31022441	A	AG	frameshift_variant(HIGH||ggt/ggGt|p.Gly646fs/c.1934dupG|1541|ASXL1|protein_coding|CODING|ENST00000375687|13|AG|INFO_REALIGN_3_PRIME)	12618	3737	12944	0,2887051916	0	1	0	1	0	1	0	1	4	NO	NO	NO	NA	NA	NO	NO	NO	NO	NO	NO	NA	NA	NA	NA	34,05	NA
Hotspot, expert, freq	UPN2_031	20	31022441	A	AG	frameshift_variant(HIGH||ggt/ggGt|p.Gly646fs/c.1934dupG|1541|ASXL1|protein_coding|CODING|ENST00000375687|13|AG|INFO_REALIGN_3_PRIME)	7067	1331	7228	0,1841449917	1	1	0	1	0	1	0	1	5	NO	NO	NO	NA	NA	NO	NO	NO	NO	NO	NO	NA	NA	NA	NA	34,02	NA
Hotspot, Sanger validated, freq	UPN2_045	20	31022441	A	AG	frameshift_variant(HIGH||ggt/ggGt|p.Gly646fs/c.1934dupG|1541|ASXL1|protein_coding|CODING|ENST00000375687|13|AG|INFO_REALIGN_3_PRIME)	16513	3856	16813	0,2293463391	1	1	0	1	0	1	0	1	5	NO	NO	NO	NA	NA	NO	NO	NO	NO	NO	NO	NA	NA	NA	NA	34,77	NA
Hotspot, Sanger validated, freq	UPN2_036	20	31022441	A	AG	frameshift_variant(HIGH||ggt/ggGt|p.Gly646fs/c.1934dupG|1541|ASXL1|protein_coding|CODING|ENST00000375687|13|AG|INFO_REALIGN_3_PRIME)	8226	1714	8443	0,2030084093	1	1	0	1	0	1	0	1	5	NO	NO	NO	NA	NA	NO	NO	NO	NO	NO	NO	NA	NA	NA	NA	34,05	NA
Hotspot, Sanger validated, freq	UPN2_039	20	31022441	A	AG	frameshift_variant(HIGH||ggt/ggGt|p.Gly646fs/c.1934dupG|1541|ASXL1|protein_coding|CODING|ENST00000375687|13|AG|INFO_REALIGN_3_PRIME)	7957	1773	8195	0,2163514338	1	1	0	1	0	1	0	1	5	NO	NO	NO	NA	NA	NO	NO	NO	NO	NO	NO	NA	NA	NA	NA	33,84	NA
Hotspot, Sanger validated, freq	UPN2_060	20	31022441	A	AG	frameshift_variant(HIGH||ggt/ggGt|p.Gly646fs/c.1934dupG|1541|ASXL1|protein_coding|CODING|ENST00000375687|13|AG|INFO_REALIGN_3_PRIME)	3518	469	3543	0,1323736946	0	1	0	1	0	1	0	1	4	NO	NO	NO	NA	NA	NO	NO	NO	NO	NO	NO	NA	NA	NA	NA	34,91	NA
Hotspot, Sanger validated, freq	UPN2_040	20	31022441	A	AG	frameshift_variant(HIGH||ggt/ggGt|p.Gly646fs/c.1934dupG|1541|ASXL1|protein_coding|CODING|ENST00000375687|13|AG|INFO_REALIGN_3_PRIME)	7712	1476	7927	0,1861990665	1	1	0	1	0	1	0	1	5	NO	NO	NO	NA	NA	NO	NO	NO	NO	NO	NO	NA	NA	NA	NA	33,95	NA
Hotspot, Sanger validated, 2nd Illumina, freq	UPN2_083	20	31022441	A	AG	frameshift_variant(HIGH||ggt/ggGt|p.Gly646fs/c.1934dupG|1541|ASXL1|protein_coding|CODING|ENST00000375687|13|AG|INFO_REALIGN_3_PRIME)	2987	732	3004	0,2436750999	1	1	0	1	0	1	0	1	5	NO	NO	NO	NA	NA	NO	NO	NO	NO	NO	NO	NA	NA	NA	NA	35,01	NA
Hotspot, Sanger validated, freq	UPN2_098	20	31022441	A	AG	frameshift_variant(HIGH||ggt/ggGt|p.Gly646fs/c.1934dupG|1541|ASXL1|protein_coding|CODING|ENST00000375687|13|AG|INFO_REALIGN_3_PRIME)	6441	932	6481	0,1438049684	1	1	0	1	0	1	0	1	5	NO	NO	NO	NA	NA	NO	NO	NO	NO	NO	NO	NA	NA	NA	NA	35,14	NA
Expert, Cosmic, bq	UPN2_079	20	31022460	G	T	stop_gained(HIGH|NONSENSE|Gga/Tga|p.Gly649*/c.1945G>T|1541|ASXL1|protein_coding|CODING|ENST00000375687|13|T)	2035	374	2418	0,1546732837	0	1	0	0	1	0	0	0	2	NO	NO	COSM142309	haematopoietic_and_lymphoid_tissue	1	NO	NO	NO	NO	NO	NO	NA	NA	NA	NA	35,1	34,55
Expert, freq	UPN2_101	20	31022547	A	AG	frameshift_variant(HIGH||gga/ggGa|p.Gly680fs/c.2036dupG|1541|ASXL1|protein_coding|CODING|ENST00000375687|13|AG|INFO_REALIGN_3_PRIME)	10077	2797	10167	0,2751057342	1	1	0	1	0	1	0	1	5	NO	NO	NO	NA	NA	NO	NO	NO	NO	NO	NO	NA	NA	NA	NA	31,74	NA
Expert, freq	UPN2_079	20	31022607	CCG	C	frameshift_variant(HIGH||ccgcct/|p.Pro699fs/c.2094_2095delGC|1541|ASXL1|protein_coding|CODING|ENST00000375687|13|C|INFO_REALIGN_3_PRIME)	4215	766	4994	0,1533840609	1	1	0	1	1	1	0	1	6	NO	NO	NO	NA	NA	NO	NO	NO	NO	NO	NO	NA	NA	NA	NA	35,08	NA
454 validated, Expert, freq	UPN2_039	20	31022732	CA	C	frameshift_variant(HIGH||aca/|p.Thr740fs/c.2218delA|1541|ASXL1|protein_coding|CODING|ENST00000375687|13|C)	11653	3011	14754	0,2040802494	1	1	0	1	0	1	0	0	4	NO	NO	NO	NO	O	NO	NO	NO	NO	NO	NO	NA	NA	NA	NA	35,05	NA
454 validated, Expert, bq, freq	UPN2_012	20	31022784	C	T	stop_gained(HIGH|NONSENSE|Cag/Tag|p.Gln757*/c.2269C>T|1541|ASXL1|protein_coding|CODING|ENST00000375687|13|T)	8702	2020	10750	0,1879069767	1	1	0	0	1	1	0	0	4	NO	NO	NO	NO	O	NO	NO	NO	2,47E-005	NO	NO	NA	NA	NA	NA	35,12	35,2
Sanger validated, 454 validated, freq	UPN2_035	20	31023336	CCT	C	frameshift_variant(HIGH||cct/|p.Pro941fs/c.2822_2823delCT|1541|ASXL1|protein_coding|CODING|ENST00000375687|13|C)	6567	2051	8633	0,2375767404	1	1	0	1	0	1	0	1	5	NO	NO	NO	NA	NA	NO	NO	NO	NO	NO	NO	NA	NA	NA	NA	33,02	NA
Sanger other sample, 454 validated, Expert, freq	UPN2_011	20	31023336	CCT	C	frameshift_variant(HIGH||cct/|p.Pro941fs/c.2822_2823delCT|1541|ASXL1|protein_coding|CODING|ENST00000375687|13|C)	11875	4492	16418	0,273602144	1	1	0	1	0	1	0	1	5	NO	NO	NO	NA	NA	NO	NO	NO	NO	NO	NO	NA	NA	NA	NA	33,13	NA
Hotspot, Expert, Cosmic, bq	UPN2_061	20	31023625	G	A	stop_gained(HIGH|NONSENSE|tGg/tAg|p.Trp1037*/c.3110G>A|1541|ASXL1|protein_coding|CODING|ENST00000375687|13|A)	19464	4532	24094	0,1880966216	0	1	0	1	1	1	0	1	5	NO	NO	COSM2270981	haematopoietic_and_lymphoid_tissue	1	NO	NO	NO	NO	NO	NO	NA	NA	NA	NA	33,63	34,5
Expert, freq	UPN2_094	20	31024079	T	TG	frameshift_variant(HIGH||gcc/gGcc|p.Ala1189fs/c.3565dupG|1541|ASXL1|protein_coding|CODING|ENST00000375687|13|TG|INFO_REALIGN_3_PRIME)	18233	5214	18373	0,2837859903	1	1	0	1	0	1	0	1	5	NO	NO	NO	NO	O	NO	NO	NO	NO	NO	NO	NA	NA	NA	NA	34,85	NA
Expert, bq, freq	UPN2_050	20	31024339	C	A	stop_gained(HIGH|NONSENSE|tCa/tAa|p.Ser1275*/c.3824C>A|1541|ASXL1|protein_coding|CODING|ENST00000375687|13|A)	14575	5287	19919	0,2654249711	0	1	1	1	1	1	0	1	6	NO	NO	NO	NA	NA	NO	NO	NO	NO	NO	NO	NA	NA	NA	NA	34,03	33,69
454 validated, Expert, freq	UPN2_089	20	31024457	T	TA	frameshift_variant(HIGH||cag/Acag|p.Gln1315fs/c.3942_3943insA|1541|ASXL1|protein_coding|CODING|ENST00000375687|13|TA)	15777	2209	15840	0,1394570707	0	1	0	1	0	1	0	0	3	NO	NO	NO	NO	O	NO	NO	NO	NO	NO	NO	NA	NA	NA	NA	35,66	NA
Expert, bq, prediction	UPN2_041	20	31025059	T	A	missense_variant(MODERATE|MISSENSE|aTg/aAg|p.Met1515Lys/c.4544T>A|1541|ASXL1|protein_coding|CODING|ENST00000375687|13|A)	6046	125	6537	0,0191219214	0	0	0	0	1	0	0	1	2	NO	NO	NO	NO	O	NO	NO	NO	NO	NO	NO	-4,62	Deleterious	0	Damaging	31,73	32,45
Expert, freq	UPN2_094	21	36206881	C	CT	frameshift_variant(HIGH||cta/ctaA|p.Asp211fs/c.630dupA|480|RUNX1|protein_coding|CODING|ENST00000437180|7|CT)	9168	1980	9188	0,2154984763	1	1	0	1	0	1	0	0	4	NO	NO	NO	NO	O	NO	NO	NO	NO	NO	NO	NA	NA	NA	NA	35,17	NA
Sanger validated, 454 validated, IonT_1 validated, Expert, bq, prediction	UPN2_036	21	36206893	G	A	missense_variant(MODERATE|MISSENSE|Cgg/Tgg|p.Arg207Trp/c.619C>T|480|RUNX1|protein_coding|CODING|ENST00000437180|7|A)	14812	1559	16399	0,0950667724	0	1	0	0	1	1	0	0	3	NO	NO	NO	NO	O	NO	NO	NO	NO	NO	NO	-6,62	Deleterious	0,007	Damaging	34,79	35,49
Hotspot, Sanger other sample, 454 validated, Expert, dbSNP flag, Cosmic, bq, prediction	UPN2_005	21	36231782	C	T	missense_variant(MODERATE|MISSENSE|cGa/cAa|p.Arg201Gln/c.602G>A|480|RUNX1|protein_coding|CODING|ENST00000437180|6|T)	1442	639	2083	0,3067690831	1	1	1	1	1	0	1	1	7	NO	NO	COSM24805	breast, haematopoietic_and_lymphoid_tissue, oesophagus	1, 13, 1	NO	rs74315450	YES	NO	NO	NO	-3,8	Deleterious	0,043	Damaging	35,58	34,92
Expert, freq, no SNP database	UPN2_016	21	36231855	T	TGG	frameshift_variant(HIGH||acc/accCC|p.Ile177fs/c.527_528dupCC|480|RUNX1|protein_coding|CODING|ENST00000437180|6|TGG)	11954	5002	12030	0,4157938487	1	1	0	1	0	1	0	1	5	NO	NO	NO	NO	O	NO	NO	NO	NO	NO	NO	NA	NA	NA	NA	31,63	NA
Hotspot, 2nd Illumina, 454 validated, Expert, Cosmic, bq, effect	UPN2_006	21	36252866	G	A	stop_gained(HIGH|NONSENSE|Cga/Tga|p.Arg166*/c.496C>T|480|RUNX1|protein_coding|CODING|ENST00000437180|5|A)	1613	768	2382	0,322418136	1	1	1	1	0	0	1	1	6	NO	NO	COSM24769	haematopoietic_and_lymphoid_tissue	10	NO	NO	NO	NO	NO	NO	NA	NA	NA	NA	35,27	34,27
Expert, freq	UPN2_081	21	36252884	C	CA	frameshift_variant(HIGH||aat/aatT|p.Asp160fs/c.477dupT|480|RUNX1|protein_coding|CODING|ENST00000437180|5|CA)	2040	630	2043	0,3083700441	1	1	1	1	1	1	0	1	7	NO	NO	NO	NA	NA	NO	NO	NO	NO	NO	NO	NA	NA	NA	NA	35,1	NA
2nd Illumina, 454 validated, Expert, bq, prediction, freq	UPN2_013	21	36259178	G	T	missense_variant(MODERATE|MISSENSE|Cac/Aac|p.His105Asn/c.313C>A|480|RUNX1|protein_coding|CODING|ENST00000437180|4|T)	1390	647	2040	0,3171568627	1	1	1	1	1	0	0	1	6	NO	NO	NO	NA	NA	NO	NO	NO	NO	NO	NO	-5,37	Deleterious	0	Damaging	35,36	34,81
Expert, bq, prediction, freq	UPN2_110	21	36259186	A	G	missense_variant(MODERATE|MISSENSE|cTg/cCg|p.Leu102Pro/c.305T>C|480|RUNX1|protein_coding|CODING|ENST00000437180|4|G)	4419	2013	6438	0,3126747437	1	1	1	1	1	0	1	1	7	NO	NO	NO	NA	NA	NO	NO	NO	NO	NO	NO	-5,1	Deleterious	0	Damaging	34,45	35,4
Expert, prediction, freq	UPN2_068	21	44514772	C	CATACTG	inframe_insertion(MODERATE||tat/tatCAGTAT|p.Tyr158_Glu159insGlnTyr/c.469_474dupCAGTAT|240|U2AF1|protein_coding|CODING|ENST00000291552|6|CATACTG)	13928	4923	13974	0,3522971232	1	1	1	1	1	1	0	1	7	NO	NO	NO	NO	O	NO	NO	NO	NO	NO	NO	-10,29	Deleterious	NA	NA	35,46	NA
Hotspot, 2nd Illumina, IonT_2 validated, Expert, Cosmic, prediction, bq	UPN2_001	21	44514777	T	G	missense_variant(MODERATE|MISSENSE|cAg/cCg|p.Gln157Pro/c.470A>C|240|U2AF1|protein_coding|CODING|ENST00000291552|6|G)	1926	928	2870	0,3233449477	1	1	1	1	1	1	1	1	8	NO	NO	COSM211534, COSM1318797	haematopoietic_and_lymphoid_tissue	62	NO	NO	NO	NA	NO	NO	-5,47	Deleterious	0,002	Damaging	35,19	34,81
Hotspot, Expert, Cosmic, prediction, bq	UPN2_017	21	44514777	T	G	missense_variant(MODERATE|MISSENSE|cAg/cCg|p.Gln157Pro/c.470A>C|240|U2AF1|protein_coding|CODING|ENST00000291552|6|G)	1403	1120	2534	0,4419889503	1	1	1	1	1	0	1	1	7	NO	NO	COSM211534, COSM1318797	haematopoietic_and_lymphoid_tissue	62	NO	NO	NO	NA	NO	NO	-5,47	Deleterious	0,002	Damaging	35,36	35,19
Hotspot, Expert, Cosmic, prediction, bq	UPN2_060	21	44514777	T	G	missense_variant(MODERATE|MISSENSE|cAg/cCg|p.Gln157Pro/c.470A>C|240|U2AF1|protein_coding|CODING|ENST00000291552|6|G)	7370	1039	8463	0,1227697034	0	1	0	1	1	0	0	1	4	NO	NO	COSM211534, COSM1318797	haematopoietic_and_lymphoid_tissue	62	NO	NO	NO	NA	NO	NO	-5,47	Deleterious	0,002	Damaging	35,22	34,75
Hotspot, Expert, Cosmic, prediction, bq	UPN2_073	21	44514777	T	G	missense_variant(MODERATE|MISSENSE|cAg/cCg|p.Gln157Pro/c.470A>C|240|U2AF1|protein_coding|CODING|ENST00000291552|6|G)	3337	880	4236	0,2077431539	1	1	1	1	1	0	0	1	6	NO	NO	COSM211534, COSM1318797	haematopoietic_and_lymphoid_tissue	62	NO	NO	NO	NA	NO	NO	-5,47	Deleterious	0,002	Damaging	35,22	34,97
Expert, bq, freq	UPN2_034	X	15822253	G	A	stop_gained(HIGH|NONSENSE|tGg/tAg|p.Trp111*/c.332G>A|482|ZRSR2|protein_coding|CODING|ENST00000307771|5|A)	411	181	593	0,305227656	1	1	1	1	1	0	1	1	7	NO	NO	NO	NO	O	NO	NO	NO	NO	NO	NO	NA	NA	NA	NA	35,42	35,86
2nd Illumina, 454 validated, Expert, bq, no SNP database	UPN2_006	X	15826386	G	A	missense_variant(MODERATE|MISSENSE|Gaa/Aaa|p.Glu144Lys/c.430G>A|482|ZRSR2|protein_coding|CODING|ENST00000307771|6|A)	1924	1788	3722	0,4803868888	1	1	1	1	1	0	1	1	7	NO	NO	NO	NO	O	NO	NO	NO	1	NO	NO	-1,76	Neutral	0,079	Tolerated	35,47	33,52
2nd Illumina, Expert, prediction, bq	UPN2_083	X	15838407	G	A	missense_variant(MODERATE|MISSENSE|tGc/tAc|p.Cys302Tyr/c.905G>A|482|ZRSR2|protein_coding|CODING|ENST00000307771|10|A)	4831	6464	11350	0,5695154185	1	1	1	1	1	1	1	1	8	NO	NO	NO	NO	O	NO	NO	NO	NO	NO	NO	-5,87	Deleterious	0,002	Damaging	33,32	33,62
Sanger validated, 2nd Illumina, 454 validated, IonT_1 validated, Expert, prediction, bq	UPN2_004	X	15840894	C	G	missense_variant(MODERATE|MISSENSE|tgC/tgG|p.Cys326Trp/c.978C>G|482|ZRSR2|protein_coding|CODING|ENST00000307771|11|G)	44	387	432	0,8958333333	1	1	1	1	1	0	1	1	7	NO	NO	NO	NO	O	NO	NO	NO	NO	NO	NO	-10,58	Deleterious	0	Damaging	34,93	35,06
											156	189	91	178	178	127	73	205
